# Supplementary material for: Gut Microbiota-Testis Axis: FMT Mitigates High-Fat Diet-Diminished Male Fertility via Improving Systemic and Testicular Metabolome
Source: Microbiol Spectr. 2022 Apr 21;10(3):e00028-22. doi: 10.1128/spectrum.00028-22 (PMC9241630; doi:10.1128/spectrum.00028-22)
Supplement: SUPPLEMENTAL FILE 3 — Supplemental material. Download spectrum.00028-22-s003.xlsx, XLSX file, 12.5 MB [file spectrum.00028-22-s003.xlsx]

## Sheet: Data
ID	m/z	Retention time (min)	Ion mode	Metabolites	Compound ID	Super Class	Class	Sub Class	level	kegg	Score	Fragmentation Score	Adducts	Formula	Mass Error (ppm)	QC1	QC2	QC3	QC4	QC5	QC6	QC7	QC8	QC9	QC10	QC11	QC12	QC13	QC14	QC15	Con-1	Con-2	Con-3	Con-4	Con-5	Con-6	Con-7	Con-8	Con-9	Con-10	HFD-1	HFD-2	HFD-3	HFD-4	HFD-5	HFD-6	HFD-7	HFD-8	HFD-9
7.06_508.3405m/z	508.34	7.06177	neg	PC(17:0/0:0)	LMGP01050024	Lipids and lipid-like molecules	Glycerophospholipids	Glycerophosphocholines	**	C04230	58.2	94.1	M-H	C25H52NO7P	-0.730489	2046.06	1859.62	1785.87	1728.5	1672.68	1733.86	1944.36	2084.34	2309.22	2196.81	1759.04	1642.7	1799.36	1774.01	1823.26	1041.72	1255.9	592.912	371.583	356.846	470.741	650.065	797.94	577.792	846.255	1394.27	4514.85	1479.83	741.007	794.11	963.751	860.365	1649.75	3386.6
10.21_857.6756m/z	857.676	10.2133	neg	SM(d18:1/24:1(15Z))	LMSP03010007	Lipids and lipid-like molecules	Sphingolipids	Phosphosphingolipids	**	C00550	57.9	93.9	M+FA-H	C47H93N2O6P	0.380605	26.798	27.1886	27.0914	28.6337	27.462	26.9831	27.602	26.9357	26.223	26.7618	22.6854	21.6786	26.7627	24.0423	25.3098	9.48507	18.2966	2.3609	5.43428	8.72561	9.98035	4.31135	4.02472	10.3081	5.64595	16.0084	124.74	19.3448	8.30418	10.5634	15.2918	22.1864	11.3228	60.5074
6.46_566.3460m/z	566.346	6.45852	neg	PC(18:1(9Z)/0:0)	LMGP01050032	Lipids and lipid-like molecules	Glycerophospholipids	Glycerophosphocholines	**	C04230	57.9	95.8	M+FA-H	C26H52NO7P	-0.728456	2416.13	2261.42	2188.75	2114.69	2249.12	2157.98	2447.24	2635.22	2893.06	2728.42	2317.8	2240.79	2382.78	2343.6	2360.24	1171.47	1169.37	852.352	427.137	359.053	494.742	801.725	1176.13	585.91	1020.27	1525.92	6007.16	1346.7	664.684	928.145	929.12	944.639	1904.81	4112.55
0.85_167.0206m/z	167.021	0.851217	neg	Uric acid	HMDB00289	Organoheterocyclic compounds	Imidazopyrimidines	Purines and purine derivatives	**	C00366	57.3	90.4	M-H	C5H4N4O3	-2.83318	230.233	223.451	214.702	208.959	212.859	208.264	226.885	239.002	254.342	245.023	219.036	230.287	238.389	236.46	236.45	395.563	397.298	273.703	1655.81	524.79	864.633	338.333	200.747	450.292	313.767	264.492	120.776	161.892	328.421	220.015	274.759	268.407	184.33	121.743
9.07_747.5654m/z	747.565	9.0737	neg	SM(d16:1/18:0)	LMSP03010042	Lipids and lipid-like molecules	Sphingolipids	Phosphosphingolipids			57.3	94	M+FA-H	C39H79N2O6P	-0.52947	592.342	534.607	500.66	505.699	515.784	501.426	532.013	547.272	589.471	551.397	506.342	489.654	511.678	531.612	526.481	378.618	468.086	319.062	329.195	279.164	275.296	437.124	369.732	393.263	479.693	462.131	442.465	581.981	433.139	670.461	613.546	599.935	424.298	377.629
9.70_395.3891m/z	395.389	9.69965	neg	3,13,19-trimethyl-tricosanoic acid	LMFA01020022	Unclassified	Unclassified	Unclassified			57.2	94.8	M-H	C26H52O2	-0.948257	6.15761	6.28883	5.83493	5.38247	5.44047	5.61551	5.49549	6.84299	5.88866	6.11928	6.08919	5.88761	5.90192	6.275	5.86143	8.66782	10.6121	9.84852	8.048	8.0554	8.25416	10.2376	9.26889	8.92897	8.51784	7.53498	4.02166	8.91546	7.71522	8.3734	8.45556	6.79396	7.53299	4.02845
6.29_299.2379m/z	299.238	6.2935	neg	18-fluoro-9Z-octadecenoic acid	LMFA01090035	Lipids and lipid-like molecules	Fatty Acyls	Fatty Acids and Conjugates			57.1	91.4	M-H	C18H33FO2	-4.42812	66.7944	67.8572	68.3729	67.0942	70.8745	71.5436	75.5758	80.4095	86.1711	82.8226	77.4448	77.7903	79.9041	79.4992	82.4646	44.6303	4.85182	34.4529	14.5715	13.9703	22.6399	33.3942	53.2725	19.182	36.74	3.33734	86.1712	51.3502	19.2525	40.2584	47.6473	16.9279	21.5646	62.182
6.05_569.3478n	570.355	6.04762	pos	LysoPC(22:5(4Z,7Z,10Z,13Z,16Z))	HMDB10402	Unclassified	Unclassified	Unclassified	**	C04230	57	88.2	M+H, M+Na	C30H52NO7P	-0.622358	1019.88	1007.22	990.018	951.513	942.064	945.287	953.792	944.72	938.72	908.981	905.136	932.583	931.697	939.46	908.033	78.1751	737.846	39.4613	39.4009	39.7279	52.0791	35.2573	47.5204	44.2991	40.9462	914.858	10179.5	150.679	34.5399	46.0998	52.9564	58.0819	259.813	3046.01
6.15_480.3090m/z	480.309	6.14907	neg	LysoPC(15:0)	HMDB10381	Lipids and lipid-like molecules	Glycerophospholipids	Glycerophosphocholines	**	C04230	57	88.2	M-H	C23H48NO7P	-1.09072	907.746	864.875	803.803	772.289	817.2	786.332	862.928	928.329	1002.46	967.026	864.906	880.57	864.308	842.24	847.471	405.439	388.708	289.857	203.605	194.981	203.134	306.693	426.871	217.521	383.297	544.425	2821.92	574.195	261.741	323.595	326.064	372.068	618.667	1566.93
6.40_452.2778m/z	452.278	6.40352	neg	PE(16:0/0:0)	LMGP02050002	Lipids and lipid-like molecules	Glycerophospholipids	Glycerophosphoethanolamines			57	90.1	M-H	C21H44NO7P	-1.02489	8785.54	7844.21	7406.03	7065.89	7467.21	7078.1	8088.15	8784.85	9856.19	9188.82	7649.01	7519.64	7608.69	7401.65	7492.79	3575.54	8268.81	2145.95	743.924	775.164	1185.62	2560.15	4563.83	1299.86	3160.99	7871.08	28117.2	6983.95	1672.41	3268.46	3990.97	2465.78	8489.46	17534.4
0.65_118.0862m/z	118.086	0.651467	pos	beta-penteic acid	LMFA01030006	Lipids and lipid-like molecules	Fatty Acyls	Fatty Acids and Conjugates			56.7	84.6	M+NH4	C5H8O2	-0.138506	924.368	895.388	971.616	959.475	896.1	931.009	912.581	908.438	934.385	910.318	997.789	1067.69	1084.31	1112.52	1045.81	1126.33	1397.67	1369.93	1564.95	1512.31	1305.99	1340.83	1478.23	1145.74	1153.03	1201.89	805.452	1129.06	1160.82	1148.84	1125.58	1069.44	1126.12	727.447
6.33_540.3304m/z	540.33	6.33475	neg	LysoPC(16:0)	HMDB10382	Lipids and lipid-like molecules	Glycerophospholipids	Glycerophosphocholines	**	C04230	56.7	90	M+FA-H	C24H50NO7P	-0.669195	8759.11	8049.61	7526.23	7450.15	7784.37	7505	8699.18	9527.01	10632.8	9869.28	8140.63	7909.15	8250.56	8358.59	8385.6	6476.68	7218.05	4504.38	2557.77	2607.59	3478.79	4791.61	6509.41	3499.66	5899.63	7504.87	13712.9	8239.39	4104.13	5455.95	5674.95	5388.08	8132.76	11490.1
0.73_87.0082m/z	87.0082	0.727467	neg	Pyruvic acid	HMDB00243	Organic acids and derivatives	Keto acids and derivatives	Alpha-keto acids and derivatives	**	C00022	56.6	91.5	M-H	C3H4O3	-5.95285	6.18532	5.67036	5.70313	5.36714	5.42992	5.05363	5.60763	6.22966	5.86276	5.78409	5.3985	5.52423	5.59656	5.26809	5.60723	19.4493	7.52302	45.8753	30.3284	25.7875	27.7727	52.6143	70.5577	27.123	32.7643	6.55199	5.98438	34.2661	38.0609	50.4603	50.5617	22.3001	47.9112	33.2291
10.22_812.6775n	835.666	10.2244	pos	SM(d18:2/24:0)	LMSP03010081	Lipids and lipid-like molecules	Sphingolipids	Phosphosphingolipids			56.6	88.9	M+H, M+Na	C47H93N2O6P	0.409218	88.1285	90.6538	96.5303	93.4646	88.9771	89.3207	94.7617	89.498	89.8898	89.5223	85.0188	81.9809	79.7999	89.2387	86.0023	32.4742	61.1572	10.2655	25.2859	44.5892	38.8894	17.4495	16.5748	37.8597	25.5212	39.9483	511.651	64.8716	32.976	37.9741	37.9386	65.5002	29.2391	237.087
7.94_429.3371m/z	429.337	7.94288	neg	Vitamin D3	HMDB00876	Lipids and lipid-like molecules	Steroids and steroid derivatives	Vitamin D and derivatives	**	C05443	56.6	85.9	M+FA-H	C27H44O	-0.917011	4.72371	4.82645	4.88986	4.3868	5.88999	5.76205	5.20187	5.65269	5.51852	4.58072	5.44239	5.96545	5.90358	4.97375	5.27348	0.253181	3.56017	1.61e-10	0.0128972	1.61e-10	0.0279384	0.152815	3.17884	1.61e-10	0.282988	6.42886	63.0427	3.14301	0.0262201	1.60824	3.03974	0.150533	8.60662	28.9116
7.14_329.2482m/z	329.248	7.14425	neg	4,7,10,13,16-docosapentaenoic acid	LMFA01030182	Lipids and lipid-like molecules	Fatty Acyls	Fatty acids and conjugates	**	C16513	56.5	86.9	M-H	C22H34O2	-1.14821	21255.3	19599.3	18971.5	18194.2	18693.3	18998.5	21280.9	23665.9	25960.9	24349.9	19725.5	19117.5	20247.9	20242.4	19976.6	10569.7	22825	5392.5	948.118	1217.28	2578.96	8083.43	21616.3	2637.39	7328.21	28819.5	67601.4	22723.7	2100.31	10574.8	17820.2	2706.16	32301.9	46175.2
9.85_803.6284m/z	803.628	9.85092	neg	SM(d18:1/20:0)	LMSP03010005	Lipids and lipid-like molecules	Sphingolipids	Phosphosphingolipids	**	C00550	56.4	85.3	M+FA-H	C43H87N2O6P	0.0879151	9.55576	10.5451	10.7319	9.60257	10.8116	11.1226	10.3817	10.9236	9.63228	11.1494	10.2631	8.4675	9.09386	9.15724	10.4621	0.489044	3.14352	1.61e-10	1.61e-10	1.61e-10	0.310662	0.201866	0.146084	1.28999	1.89753	5.00213	48.7936	5.92465	0.564748	4.33484	3.71033	4.31877	3.00468	25.3505
6.14_269.2117m/z	269.212	6.13532	neg	3-keto palmitic acid	LMFA01060051	Lipids and lipid-like molecules	Fatty Acyls	Fatty acids and conjugates			56.3	86.4	M-H	C16H30O3	-1.82019	76.3995	79.3593	76.0855	78.1959	79.6279	79.7005	84.4083	95.3966	98.9603	94.8731	88.3327	90.0695	94.8082	93.5616	95.1152	75.513	30.8221	75.4956	68.7047	75.983	70.5305	73.3206	62.307	75.4329	70.3272	24.038	80.54	56.6397	64.6156	71.4564	59.0482	84.1811	33.9449	62.503
6.33_480.3091m/z	480.309	6.33475	neg	PC(15:0/0:0)	LMGP01050016	Lipids and lipid-like molecules	Glycerophospholipids	Glycerophosphocholines			56.2	86.3	M-H	C23H48NO7P	-1.04107	5327.62	4761.81	4424.15	4353.47	4545.68	4323.98	4982.51	5507.38	6182.06	5748.31	4688.01	4522.43	4652.64	4677.86	4695.94	3768.09	4211.5	2611.11	1514.04	1503.63	2002.57	2767.07	3759.43	2064.45	3416.58	4393.17	8115.87	4860.7	2386.51	3162.17	3320.69	3266.1	4694.09	6746.65
5.82_543.3326n	544.34	5.81507	pos	PC(20:4(5Z,8Z,11Z,14Z)/0:0)	LMGP01050048	Unclassified	Unclassified	Unclassified	**	C04230	56.1	86	M+H, M+Na	C28H50NO7P	0.262445	2890.03	2859.64	2824.75	2781.37	2881.48	2960.72	2995.33	2929.83	2991.58	2852.55	2815.26	3071.12	3155.45	3322.43	3098.43	451.281	2946.83	135.144	146.875	80.7269	114.154	74.9788	283.068	87.9578	127.041	3008.22	18480.8	542.544	92.97	49.4251	61.8094	51.1159	1266.63	8502.67
7.34_343.2639m/z	343.264	7.33723	neg	Cardanolide skeleton	LMST01120000	Unclassified	Unclassified	Unclassified			56.1	85	M-H	C23H36O2	-1.12575	22.0232	22.1749	22.1378	21.6962	22.3285	22.3417	23.2712	23.3347	24.8754	24.4298	23.2456	21.4113	22.3413	21.2935	21.8715	8.68191	18.1669	4.5122	0.110477	0.788364	1.41194	4.21779	19.5904	2.0107	4.6935	28.1801	187.993	19.2792	1.63587	6.12212	13.6658	2.02534	35.1225	105.466
8.33_457.3685m/z	457.369	8.33295	neg	Vitamin D5	LMST03040002	Lipids and lipid-like molecules	Prenol lipids	Triterpenoids			56.1	82.7	M+FA-H	C29H48O	-0.460107	16.6809	17.5606	17.9091	17.1585	18.3025	18.1794	17.1246	20.3077	19.4583	18.6211	19.1961	21.2406	18.9046	18.2786	18.1854	2.58309	9.78975	1.57622	0.112711	0.154819	0.365369	2.04205	7.05401	0.254796	1.63654	18.7204	249.845	11.1845	0.263415	4.59955	9.68413	0.32094	22.3888	107.772
6.71_466.3290m/z	466.329	6.70605	neg	PC(O-15:0/0:0)	LMGP01060009	Lipids and lipid-like molecules	Glycerophospholipids	Glycerophosphocholines			55.9	86.7	M-H	C23H50NO6P	-2.82542	311.745	272.897	254.659	241.683	291.3	249.498	268.397	292.906	302.922	299.115	359.604	283.781	283.364	258.095	277.149	135.235	49.3329	125.646	151.581	352.524	75.8989	150.037	136.952	117.477	170.864	201.531	832.415	241.552	100.685	115.143	184.247	201.915	259.663	489.071
9.46_730.5987n	753.586	9.46215	pos	SM(d18:1/18:0)	LMSP03010001	Lipids and lipid-like molecules	Sphingolipids	Phosphosphingolipids	**	C00550	55.8	81.7	M+H, M+Na	C41H83N2O6P	-0.278739	319.19	321.775	311.727	317.327	309.075	314.442	315.759	317.288	312.663	315.529	294.871	321.742	305.099	293.686	308.756	39.8081	125.498	21.3103	41.5163	37.9572	28.4804	32.547	25.5245	58.8167	58.0773	145.176	907.209	176.548	63.4841	135.89	106.867	133.388	126.377	710.599
9.69_832.6075m/z	832.607	9.69278	neg	PC(17:0/19:1(9Z))	LMGP01011510	Lipids and lipid-like molecules	Glycerophospholipids	Glycerophosphocholines			55.8	81	M+FA-H	C44H86NO8P	0.224803	187.198	184.031	181.083	185.354	181.231	180.387	189.855	182.1	183.997	189.825	175.953	166.948	171.528	176.068	177.115	88.1927	116.919	67.4764	58.0973	70.3978	100.319	79.6244	70.2661	117.47	92.5775	137.828	278.902	178.325	102.619	177.374	178.869	160.296	156.689	276.727
1.50_132.1018m/z	132.102	1.50352	pos	4-methyl-4-pentenoic acid	LMFA01020098	Lipids and lipid-like molecules	Fatty Acyls	Fatty Acids and Conjugates			55.5	80.6	M+NH4	C6H10O2	-0.709432	3.78321	4.11007	4.24768	4.50977	3.75937	3.45731	3.96442	4.25488	3.97121	3.84138	4.2406	4.27905	3.71197	3.74558	3.82125	4.75428	5.21262	5.0996	5.2229	5.20254	6.46014	4.9658	4.8745	5.33772	5.36304	4.54021	3.0548	3.60386	4.89948	4.36636	3.88576	4.20359	3.99589	2.87592
6.00_590.3460m/z	590.346	5.99982	neg	LysoPC(20:3(5Z,8Z,11Z))	HMDB10393	Lipids and lipid-like molecules	Glycerophospholipids	Glycerophosphocholines	**	C04230	55.5	79.9	M+FA-H	C28H52NO7P	-0.604686	112.391	114.427	112.173	104.34	108.71	109.41	109.473	112.395	120.885	111.812	102.812	111.812	106.524	100.331	101.705	38.6524	44.3002	21.2831	10.1713	6.18924	7.71174	24.7654	42.8369	14.9718	28.6658	62.2755	471.171	54.9838	12.482	24.4801	34.6718	22.362	74.1772	275.336
6.18_373.2741m/z	373.274	6.18345	neg	(20S,22E)-3beta-Hydroxy-5alpha-chol-22-en-24-oic Acid	LMST04010324	Unclassified	Unclassified	Unclassified			55.5	86.7	M-H	C24H38O3	-2.01114	38.1191	41.3637	40.8498	40.9035	43.5132	43.6694	44.161	46.909	45.8553	47.6755	46.7243	47.0654	46.2876	47.9266	48.6298	38.4678	6.25835	33.467	10.6843	11.3295	16.8551	33.612	44.085	17.0576	32.6324	4.62457	32.7529	33.6097	15.3597	36.2964	38.659	13.3876	4.23517	23.0926
9.08_702.5671n	703.574	9.07702	pos	SM(d18:1/16:0)	LMSP03010003	Lipids and lipid-like molecules	Sphingolipids	Phosphosphingolipids	**	C00550	55.3	79.5	M+H, M+Na	C39H79N2O6P	-0.608472	3732.39	3566.61	3573.43	3590.02	3733.45	3870.39	3578.56	3724.5	3672.69	3649.92	3679.03	4042.82	4078.34	4212.75	4120.77	1799.04	2371.17	1322.57	1654.04	1534.73	1201.7	1638.97	1458.4	1971.64	2380.61	2489.54	2514.67	3761.89	2248.41	3460.62	3449.7	3414	3694.95	2785.01
9.32_744.5552m/z	744.555	9.32152	neg	PC(15:0/18:1(11Z))	HMDB07938	Lipids and lipid-like molecules	Glycerophospholipids	Glycerophosphocholines	**	C00157	55.3	86.4	M-H	C41H80NO8P	0.373648	13.3036	13.9604	12.419	12.9373	12.2066	12.3573	12.1178	12.5134	13.9114	12.7168	13.2129	12.1549	12.9033	12.6649	12.7185	19.8082	18.2242	17.2091	14.2864	12.9983	15.7828	18.7933	20.8434	17.2404	17.0105	15.1989	7.2239	19.4059	15.7517	21.917	20.4253	18.8102	12.6212	8.67158
9.70_787.6087n	788.616	9.69598	pos	PC(14:0/22:1(13Z))	HMDB07887	Unclassified	Unclassified	Unclassified	**	C00157	55.3	81.3	M+H, M+Na	C44H86NO8P	-0.465976	1034.43	1026.9	1026.59	1003.94	1041.97	1098.34	1042.9	1044.64	1043.19	1028.81	995.172	1101.18	1123.33	1095.79	1057.84	351.647	453.691	182.503	241.843	300.908	396.992	215.017	182.846	488.069	289.207	477.659	2586.05	791.778	405.146	646.295	581.038	681.706	719.463	2273.91
6.42_445.2957m/z	445.296	6.41727	neg	Pinnasterol	LMST01010283	Unclassified	Unclassified	Unclassified			55.2	81.1	M-H	C27H42O5	-0.573801	6.23234	6.77695	6.94723	7.22293	7.79852	7.13498	8.12952	9.75141	9.37995	9.30035	9.93272	10.3327	10.2483	10.1343	10.5847	8.35338	0.4583	6.89922	10.5267	9.11563	8.39132	4.95905	1.811	7.1034	5.03266	0.211899	0.691299	2.02777	11.3765	5.32034	3.73982	14.2423	0.873087	0.729803
6.53_478.2935m/z	478.293	6.5273	neg	PE(18:1(9Z)/0:0)	LMGP02050004	Lipids and lipid-like molecules	Glycerophospholipids	Glycerophosphoethanolamines			55.2	81	M-H	C23H46NO7P	-0.889366	3304.41	3029.41	2865.96	2745.37	2887.98	2795.22	3142.34	3369.83	3675.2	3508.78	2931.23	2868.98	2874.53	2799.88	2837.69	1227.03	3867.57	768.108	264.868	265.123	400.901	959.795	1456.61	488.154	1031.41	3651.92	16198.5	2415.07	529.939	1273.66	1638.53	801.459	3593.17	8445.91
5.81_588.3303m/z	588.33	5.8142	neg	LysoPC(20:4(8Z,11Z,14Z,17Z))	HMDB10396	Unclassified	Unclassified	Unclassified	**	C04230	55.1	77.9	M+FA-H	C28H50NO7P	-0.652681	1138.16	1103.24	1080.16	1018.58	1095.43	1091.85	1211.9	1273.93	1412.33	1355.13	1135.81	1089.93	1168.63	1161.5	1202.49	610.656	1111.54	346.113	73.2107	63.7604	87.7605	385.11	1045.48	115.482	331.779	1305.16	5768.81	883.685	80.2436	337.479	472.548	72.8329	1587.27	3993.54
9.46_775.5968m/z	775.597	9.45905	neg	SM(d18:0/18:1(9Z))	LMSP03010031	Lipids and lipid-like molecules	Sphingolipids	Phosphosphingolipids	**	C00550	55.1	85.7	M+FA-H	C41H83N2O6P	-0.34939	70.6015	70.6751	69.8221	68.4251	71.2473	69.2516	71.6584	72.1088	73.024	72.6062	68.5643	64.4008	66.5574	66.5366	70.139	9.8936	33.0177	4.81088	9.1528	8.81993	6.3692	8.85719	10.5481	15.8658	16.9936	44.9029	145.66	52.4521	18.6816	43.0093	34.5986	33.3939	39.626	115.82
0.73_662.1028m/z	662.103	0.727467	neg	Nicotinamide adenine dinucleotide (NAD)	101	Unclassified	Unclassified	Unclassified			54.9	80	M-H	C21H27N7O14P2	1.42594	7.36805	7.57216	7.75388	6.99704	7.27589	8.07371	7.34471	6.7396	8.1822	7.42171	7.33105	7.48937	7.87654	6.38406	6.39538	10.1976	3.71137	16.3633	11.9158	10.2086	10.8707	16.8292	13.0227	11.3342	9.64688	7.23593	8.65467	6.6979	5.6671	9.84779	13.645	11.9617	4.85052	5.23234
9.32_804.5758m/z	804.576	9.32152	neg	PC(15:0/19:1(9Z))	LMGP01011419	Lipids and lipid-like molecules	Glycerophospholipids	Glycerophosphocholines			54.9	76.6	M+FA-H	C42H82NO8P	-0.221051	376.857	360.813	337.656	345.323	349.347	340.111	353.662	360.67	369.56	356.438	337.678	338.481	332.458	349.735	348.923	479.021	480.284	416.407	349.94	368.517	394.363	477.284	515.537	448.722	483.784	380.789	226.052	485.254	404.397	547.623	502.817	484.539	366.792	265.373
0.62_104.0348m/z	104.035	0.617367	neg	2-Amino-3-hydroxypropanoic acid	LMFA01100045	Organic acids and derivatives	Carboxylic acids and derivatives	Amino acids, peptides, and analogues	**	C00065	54.8	80.3	M-H	C3H7NO3	-4.68821	5.90513	5.20647	5.44379	5.46388	5.13826	5.03767	5.94405	5.53168	6.38712	6.32055	5.67863	5.14988	5.13033	5.46021	5.71581	8.02635	10.6029	7.55384	6.82552	8.58685	8.60863	8.17045	9.05093	7.10465	9.42107	7.93951	4.90568	8.04698	7.51524	6.77996	6.39357	6.32565	6.41241	5.56314
6.42_415.3209m/z	415.321	6.4193	pos	(6R)-6,19-epidioxy-1alpha-hydroxy-6,19-dihydrovitamin D3	LMST03020277	Lipids and lipid-like molecules	Sterol Lipids	Secosteroids			54.8	82.4	M+H-H2O	C27H44O4	0.527162	4.08499	3.96566	3.83802	3.84207	4.17591	3.85513	3.5687	4.60303	3.66207	3.62329	3.84273	3.92009	3.79154	3.84706	3.44862	2.38848	0.0846035	5.06589	6.50902	2.15026	3.56779	5.0524	4.5439	2.89973	3.32217	2.17523	3.70386	5.33288	3.33407	5.49224	5.23078	5.64344	2.1418	5.11307
3.78_293.1753m/z	293.175	3.78213	neg	8,10-hexadecadiynoic acid	LMFA01030493	Lipids and lipid-like molecules	Fatty Acyls	Fatty Acids and Conjugates			54.7	78	M+FA-H	C16H24O2	-2.10858	2424.68	2296.44	2148.66	2186.13	2066.75	2183.54	2457.67	2708.3	3019.75	2790.02	2224.6	2286.66	2532.14	2495.93	2517.58	1473.93	1833.07	1936.29	1777.38	2142.33	1915.67	2093.53	2125.71	2259.53	2383.36	1576.7	1859.49	1953.93	2173.69	2114.36	1954.68	2001.72	1255.58	1214.55
7.54_357.2795m/z	357.279	7.53662	neg	12-[5]-ladderane-dodecanoic acid	LMFA01140015	Lipids and lipid-like molecules	Fatty Acyls	Fatty Acids and Conjugates			54.7	78.4	M-H	C24H38O2	-1.1399	5764.33	5114.41	5112.8	4828.26	5163.12	5014.04	5874.89	6247.12	6854.52	6680.63	5393.42	4893.64	5198.48	5204.62	5071.46	1869.87	4498.29	895.274	76.8725	136.539	318.393	1163.48	4237.92	431.498	1405.3	6877.96	26796.7	4774.06	318.16	1908.3	3512.52	458.306	8642.88	20787.1
8.81_850.5603m/z	850.56	8.80743	neg	PC(16:0/22:6(4Z,7Z,10Z,13Z,16Z,19Z))	HMDB07991	Lipids and lipid-like molecules	Glycerophospholipids	Glycerophosphocholines			54.7	75.4	M+FA-H	C46H80NO8P	-0.116953	294.888	281.601	283.766	274.267	290.011	279.488	289.793	296.45	312.562	313.466	264.652	244.444	252.815	261.783	265.646	113.537	421.275	58.7099	6.8869	8.72876	17.4788	84.5746	246.117	37.3601	87.643	441.361	599.936	326.612	18.8788	202.76	304.368	41.384	377.7	609.892
8.93_826.5603m/z	826.56	8.93118	neg	PC(16:0/20:4(5Z,8Z,11Z,14Z))	HMDB07982	Lipids and lipid-like molecules	Glycerophospholipids	Glycerophosphocholines	**	C00157	54.7	75.3	M+FA-H	C44H80NO8P	-0.0594552	526.959	504.428	476.97	477.49	488.976	488.239	510.754	523.262	554.391	531.871	473.299	454.811	467.106	471.528	480.525	462.92	773.066	333.578	85.4976	97.1022	161.378	422.671	680.899	248.237	386.972	607.473	551.531	713.929	185.406	607.066	686.233	282.073	580.499	554.578
3.79_367.2124m/z	367.212	3.789	neg	6-keto PGE1	LMFA03010012	Lipids and lipid-like molecules	Fatty Acyls	Eicosanoids	**	C05962	54.5	76.4	M-H	C20H32O6	-0.443296	200.335	203.694	198.729	205.069	199.945	210.043	221.043	225.153	240.103	238.996	215.249	228.6	239.452	238.255	244.656	173.005	0.0578737	167.711	197.058	194.5	177.861	154.958	100.781	190.299	174.739	0.208586	87.2958	124.787	201.73	136.328	104.718	204.951	5.16785	84.5564
6.29_506.3248m/z	506.325	6.2935	neg	PC(17:1(10Z)/0:0)	LMGP01050002	Lipids and lipid-like molecules	Glycerophospholipids	Glycerophosphocholines			54.5	76.4	M-H	C25H50NO7P	-0.743215	503.362	472.529	450.296	435.756	456.006	439.64	474.421	508.647	549.53	520.338	459.265	428.201	443.35	431.524	435.355	212.242	147.666	145.664	86.3609	80.4903	86.1785	152.127	191.408	128.272	168.92	228.409	1017.26	235.764	115.259	163.185	173.389	180.857	288.429	719.633
5.67_588.3304m/z	588.33	5.66977	neg	PC(0:0/20:4(5Z,8Z,11Z,14Z))	LMGP01050121	Lipids and lipid-like molecules	Glycerophospholipids	Glycerophosphocholines			54.4	74.1	M+FA-H	C28H50NO7P	-0.500347	719.696	693.553	677.181	645.828	669.618	672.086	708.288	750.236	796.91	754.119	653.683	619.991	640.234	636.579	630.093	232.084	481.843	119.91	28.3433	27.1757	37.1742	147.835	311.717	61.2169	132.371	559.602	3820.79	460.985	42.5674	156.037	250.803	48.8799	608.619	2313.77
6.22_484.3042m/z	484.304	6.22475	neg	PE(O-16:0/0:0)	LMGP02060002	Lipids and lipid-like molecules	Glycerophospholipids	Glycerophosphoethanolamines			54.3	74.7	M+FA-H	C21H46NO6P	-0.70757	8.35177	8.04068	7.90979	7.66575	7.9284	9.07798	7.75259	8.49033	8.22022	9.70673	8.67648	9.07575	8.48569	8.8202	8.81467	4.19262	0.269268	1.80601	1.30426	1.71849	2.2158	2.01583	3.00648	2.56844	4.35103	0.21572	6.1409	4.53536	2.28097	3.77529	4.88924	4.14637	1.49367	4.53012
1.58_267.0730m/z	267.073	1.58492	neg	Inosine	HMDB00195	Nucleosides, nucleotides, and analogues	Purine nucleosides	Unclassified	**	C00294	54.2	74.2	M-H	C10H12N4O5	-1.97819	6004.84	5222.49	4964.26	5367.28	5327.19	4829.84	5638.1	6063.42	6850.41	6323.99	5334.32	5163.61	5128.99	5030.83	5122.79	7907.61	9664	11005.5	7079.45	5744.34	6531.8	11093.4	10645.4	6768.49	7705.85	6765.39	6755.33	7708.38	7088.36	8961.49	9147.43	7166.79	6314.88	5874.89
1.58_282.0839m/z	282.084	1.58492	neg	Guanosine	HMDB00133	Nucleosides, nucleotides, and analogues	Purine nucleosides	Unclassified	**	C00387	54.2	81.8	M-H	C10H13N5O5	-1.88635	221.055	204.496	204.333	218.342	217.992	198.201	214.606	223.296	234.023	226.974	205.377	203.307	203.508	204.376	210.644	379.537	399.125	478.596	332.227	310.367	282.811	488.016	434.712	315.015	321.619	278.57	277.813	297.726	258.774	401.316	297.423	210.253	271.633	214.982
5.63_313.2379m/z	313.238	5.62852	neg	9,10-DHOME	HMDB04704	Lipids and lipid-like molecules	Fatty Acyls	Fatty acids and conjugates	**	C14828	54.2	83.3	M-H	C18H34O4	-1.61802	30.8578	28.7688	30.1943	28.4128	29.2945	28.6896	29.7379	30.0885	29.0909	29.9505	29.998	29.3793	29.5865	29.4261	32.0596	36.6811	24.172	38.4066	36.1833	41.9088	34.1586	36.3138	33.1004	33.3955	35.3889	16.9736	24.1401	29.278	33.3594	32.0011	30.5539	34.6938	18.6064	21.3326
6.29_566.3460m/z	566.346	6.2935	neg	LysoPC(18:1(11Z))	HMDB10385	Lipids and lipid-like molecules	Glycerophospholipids	Glycerophosphocholines	**	C04230	54.2	72.2	M+FA-H	C26H52NO7P	-0.728216	1277.54	1206.98	1155.44	1124.29	1177.74	1144.17	1264.56	1333.25	1466.38	1388.87	1194.05	1154.38	1197.46	1181.89	1190.85	575.01	376.76	399.089	234.209	221.982	229.107	423.296	514.307	349.437	479.342	594.912	2540.84	625.781	319.349	443.054	464.777	506.088	757.967	1807.5
1.77_91.0541m/z	91.0541	1.7717	pos	o-Cresol	HMDB02055	Benzenoids	Phenols	Cresols	**	C01542	54.1	73.1	M+H-H2O	C7H8O	-1.05324	44.9752	45.9508	46.5736	47.3363	43.4974	43.5207	44.9695	45.5942	44.9385	47.5226	49.3345	50.7923	50.1177	52.708	47.3981	59.2756	62.6817	59.7893	73.752	85.5047	71.8978	65.4989	69.6087	71.8909	64.9886	62.6709	45.6395	50.965	63.6518	56.3675	50.8897	51.3212	47.9298	36.659
9.29_537.5119n	582.51	9.28713	neg	Ceramide (d18:1/16:0)	HMDB04949	Lipids and lipid-like molecules	Sphingolipids	Ceramides	**	C00195	54.1	72.5	M-H, M+FA-H	C34H67NO3	-0.453109	3131.75	2958.62	2832.86	2740.87	2913.11	2834	3236.03	3404.2	3789.34	3566.78	3079.58	2878.17	3069.33	3151.31	3069	330.299	656.44	111.999	81.9476	80.0904	86.6709	220.627	252.073	218.919	476.718	1519.94	3990.16	2250.25	278.665	1360.63	1240.93	660.071	1874.29	4157.45
5.58_612.3304m/z	612.33	5.5804	neg	LysoPC(22:6(4Z,7Z,10Z,13Z,16Z,19Z))	HMDB10404	Lipids and lipid-like molecules	Glycerophospholipids	Glycerophosphocholines	**	C04230	53.9	70.3	M+FA-H	C30H50NO7P	-0.513775	167.631	166.247	171.296	160.848	164.305	168.635	170.725	174.199	177.856	174.893	159.713	155.387	155.649	153.05	154.184	55.3681	131.643	26.7743	5.53701	4.83359	7.84001	40.8057	97.2472	13.3469	36.8558	210.913	1587.81	120.637	7.45709	53.8023	84.2899	12.6942	186.373	967.142
3.76_309.1704m/z	309.17	3.76152	neg	Botrydial	LMPR0103640001	Lipids and lipid-like molecules	Prenol lipids	Isoprenoids			53.8	73.9	M-H	C17H26O5	-1.00354	82.3755	81.3929	79.0196	80.2583	77.5402	83.2261	82.5981	89.4002	91.6805	90.5321	80.4189	85.2515	88.7917	90.481	88.9364	125.024	285.333	243.881	128.325	215.056	104.163	495.994	256.606	110.599	142.497	68.487	68.5887	98.8643	115.514	99.2262	87.9122	135.294	47.7188	56.5546
6.46_373.2742m/z	373.274	6.45852	neg	20-fluoro-9Z-eicosenoic acid	LMFA01090052	Lipids and lipid-like molecules	Fatty Acyls	Fatty Acids and Conjugates			53.8	91.1	M+FA-H	C20H37FO2	-5.32176	149.981	145.142	145.478	139.18	142.609	141.225	140.823	152.548	149.597	146.058	138.696	142.485	141.745	136.603	138.043	97.3174	9.88609	76.4287	25.088	23.135	33.3285	82.5464	101.099	39.3231	89.8845	14.5754	154.686	130.611	35.2054	98.6551	114.071	41.5517	26.2954	81.3101
7.06_568.3617m/z	568.362	7.06177	neg	LysoPC(18:0)	HMDB10384	Lipids and lipid-like molecules	Glycerophospholipids	Glycerophosphocholines	**	C04230	53.8	71.7	M+FA-H	C26H54NO7P	-0.580284	4866.91	4504.75	4372.11	4268.4	4179.33	4304.79	4897.57	5257.15	5805.01	5473.43	4428.31	4149.06	4601.42	4594.56	4660.9	2596.98	3114.37	1545.31	949.1	928.213	1211.89	1697.54	2040.5	1487.81	2139.26	3447.77	11038.2	3664.02	1868.54	2007.6	2393.52	2106.86	4080.56	8279.93
8.46_898.5603m/z	898.56	8.4567	neg	PC(20:4(5Z,8Z,11Z,14Z)/22:6(4Z,7Z,10Z,13Z,16Z,19Z))	HMDB08452	Lipids and lipid-like molecules	Glycerophospholipids	Glycerophosphocholines			53.8	71.3	M+FA-H	C50H80NO8P	-0.093045	13.1097	11.2564	12.9343	11.4682	11.8552	11.5381	13.3191	10.4699	12.9893	10.8711	11.6682	9.62184	9.72888	11.1254	10.2141	1.68848	22.3888	1.61e-10	1.61e-10	1.61e-10	1.61e-10	0.405265	10.0889	0.141842	0.721975	40.5246	218.605	13.7687	1.61e-10	3.40893	11.1004	1.61e-10	40.4915	194.432
1.59_136.0384n	137.046	1.58602	pos	Hypoxanthine	HMDB00157	Organoheterocyclic compounds	Imidazopyrimidines	Purines and purine derivatives	**	C00262	53.7	69.8	M+H-H2O, M+H	C5H4N4O	-0.869932	1953.65	1977.24	2043.88	2038.51	2110.6	2020.12	1975.97	1997.93	2006	1971.9	2098.94	2312.92	2385.27	2536.09	2306.85	2552.22	3451.84	3520.73	2580.69	2365.42	2106.51	2882.86	3064.64	2303.24	2392.35	2754.53	2439.88	2411.91	2564.51	2695.35	2601.85	2315.24	2518.27	1772.86
6.35_299.2567m/z	299.257	6.3485	neg	17-hydroxy stearic acid	LMFA02000135	Lipids and lipid-like molecules	Fatty Acyls	Octadecanoids			53.6	86	M-H	C18H36O3	-8.24161	2.22834	1.71385	1.71764	2.17651	2.18984	1.68626	1.68764	2.55303	2.80987	2.42227	2.12562	1.61123	1.83315	2.69664	2.27122	2.91396	2.90115	5.28426	3.36504	3.51266	3.88878	4.38503	4.00462	4.24346	3.5518	1.99223	1.9914	2.4871	3.66239	2.93711	2.84677	2.64629	2.12964	1.56079
9.04_807.5765n	808.584	9.04263	pos	PC(20:1(11Z)/18:4(6Z,9Z,12Z,15Z))	LMGP01011821	Unclassified	Unclassified	Unclassified	**	C00157	53.6	72.6	M+H, M+Na	C46H82NO8P	-1.60209	4101.71	3988.86	3921.97	3911.37	3992.23	4066.27	3934.96	4036.6	4034.1	3882.79	3901.58	4244.51	4375.63	4355.56	4301.69	827.341	5399.76	145.555	118.291	147.218	194.589	115.806	345.109	156.425	226.563	4782.71	5468.29	2241.99	192.171	524.441	666.035	309.858	2721.92	6097.34
10.30_786.6621n	809.651	10.3	pos	SM(d18:1/22:0)	LMSP03010006	Lipids and lipid-like molecules	Sphingolipids	Phosphosphingolipids	**	C00550	53.4	72.8	M+H, M+Na	C45H91N2O6P	0.768596	34.5212	37.0873	37.8858	38.5615	38.2184	33.3259	37.5051	35.5229	36.487	35.8131	34.0202	31.6129	33.3554	34.5493	36.3465	3.56199	14.1429	0.47007	1.34032	3.02708	3.03631	3.25483	2.50276	9.30277	4.57656	11.5779	208.008	27.6735	4.99404	20.0874	14.558	17.6223	10.4407	122.573
8.90_852.5761m/z	852.576	8.90368	neg	PC(18:1(11Z)/20:4(8Z,11Z,14Z,17Z))	HMDB08082	Lipids and lipid-like molecules	Glycerophospholipids	Glycerophosphocholines			53.4	71.1	M+FA-H	C46H82NO8P	0.0830105	55.4882	56.2614	53.7577	56.402	53.6112	54.6193	54.1995	55.0493	56.5713	56.8263	52.6567	49.9914	49.835	51.8936	52.794	36.2273	88.2569	23.3828	4.10794	8.16498	15.9057	33.7822	45.8569	20.3127	29.9494	85.3052	96.4468	70.3056	16.58	60.4396	77.4458	31.3383	81.9983	88.8965
1.74_159.0917m/z	159.092	1.7442	pos	Serotonin	HMDB00259	Organoheterocyclic compounds	Indoles and derivatives	Tryptamines and derivatives	**	C00780	53.3	68.3	M+H-H2O	C10H12N2O	0.0928642	17.508	18.0164	18.1075	17.495	17.4229	18.0066	16.6445	17.3945	17.7788	18.0078	17.6542	19.1481	18.6673	19.5235	18.7718	23.6655	22.2752	23.6191	28.1406	30.6359	29.7948	23.8283	23.5078	26.0629	23.0196	23.751	17.9526	17.2559	22.5152	18.3152	20.7405	19.9522	19.6578	13.7767
5.88_500.2779m/z	500.278	5.88293	neg	PE(20:4(5Z,8Z,11Z,14Z)/0:0)	LMGP02050009	Lipids and lipid-like molecules	Glycerophospholipids	Glycerophosphoethanolamines			53.2	71.6	M-H	C25H44NO7P	-0.781803	1427.34	1326.75	1293.82	1202.96	1257.31	1277.97	1378.89	1495.71	1628.57	1548.95	1303.61	1250.31	1253.12	1227.86	1263.17	458.645	1124.14	247.035	33.3999	36.0775	51.6664	303.659	1216.38	60.8241	250.333	1525.18	8177.78	876.895	33.8811	241.622	363.621	52.6784	2069.92	5480.15
10.29_831.6599m/z	831.66	10.2896	neg	SM(d16:1/24:0)	LMSP03010073	Lipids and lipid-like molecules	Sphingolipids	Phosphosphingolipids			53.1	70.1	M+FA-H	C45H91N2O6P	0.283697	10.609	12.1014	12.0822	12.0586	12.1718	12.1256	11.6506	10.3061	10.681	10.7093	10.2805	10.3105	10.4973	11.9466	11.1582	0.409432	4.50019	1.61e-10	1.61e-10	0.420092	0.431971	1.61e-10	1.61e-10	2.19995	1.54193	5.12864	61.0208	9.80756	1.0942	6.10263	5.47548	6.46902	4.0583	35.4226
8.66_441.3733m/z	441.373	8.66302	neg	30:5(12Z,15Z,18Z,21Z,24Z)	LMFA01030847	Lipids and lipid-like molecules	Fatty Acyls	Fatty Acids and Conjugates			53.1	72	M-H	C30H50O2	-1.04432	413.324	390.416	385.598	376.213	392.992	391.409	436.911	467.64	509.766	469.908	413.023	411.516	428.067	409.809	398.562	83.8434	161.703	49.7863	5.99826	6.98377	15.1261	46.7236	190.812	20.4721	53.8824	301.719	3782.77	322.811	20.2018	114.046	179.889	27.8876	495.518	2102.49
7.47_339.2544m/z	339.254	7.46787	neg	Thromboxanoic acid skeleton	LMFA03030000	Unclassified	Unclassified	Unclassified			53	68.5	M-H	C20H36O4	0.79722	7.43086	8.99566	7.18309	8.42751	7.23754	8.62824	9.74102	9.46938	8.87514	9.56673	10.3496	11.5269	10.1747	10.2578	11.5304	7.90943	3.10334	8.97553	8.79918	7.44833	9.81287	8.96915	5.88296	8.65027	8.56787	2.62278	13.407	6.37037	10.0171	8.41874	6.33587	13.7215	1.63092	4.37888
5.57_327.2325m/z	327.232	5.57352	neg	DHA	LMFA01030185	Organic oxygen compounds	Organooxygen compounds	Carbohydrates and carbohydrate conjugates	**	C00184	52.9	71	M-H	C22H32O2	-1.45215	101.348	104.917	102.446	102.739	107.507	107.166	110.13	119.792	128.07	123.493	120.047	118.22	122.32	125.177	127.529	114.879	7.36386	104.217	59.0006	54.3896	86.5363	89.2576	102.655	71.6993	100.644	10.9753	179.6	86.4376	86.4376	117.874	115.864	73.6543	18.068	110.193
5.79_327.2325m/z	327.233	5.79357	neg	Docosahexaenoic acid	HMDB02183	Lipids and lipid-like molecules	Fatty Acyls	Fatty acids and conjugates	**	C06429	52.9	70.1	M-H	C22H32O2	-1.27983	51.6474	52.2453	51.6356	49.4664	53.1979	51.6239	54.7993	55.4947	60.8032	56.9878	57.8165	56.5603	56.2336	57.2672	59.7776	54.6804	8.32033	40.5332	32.3628	32.6764	39.6151	42.0738	50.0037	30.5123	44.3959	10.3669	86.9827	44.2219	28.7597	45.9748	46.5917	25.8518	13.6175	55.2105
5.81_331.2278m/z	331.228	5.8142	neg	(+)-15-Beyeren-3-one	LMPR0104140002	Lipids and lipid-like molecules	Prenol lipids	Isoprenoids			52.9	69.6	M+FA-H	C20H30O	-0.130486	14.0553	12.9264	12.5476	11.5772	12.1074	11.494	11.8113	11.9879	12.5217	11.644	10.0082	10.4457	10.8359	9.63576	10.7684	11.5013	1.61e-10	7.36744	0.556692	1.50778	2.82791	6.18156	8.32357	3.41058	7.11329	1.61e-10	6.31493	12.5113	1.62309	7.83298	8.47977	2.53345	1.61e-10	1.69994
6.46_104.1068m/z	104.107	6.46055	pos	3-Methyl-2-buten-1-ol	LMFA05000106	Organooxygen compounds	Alcohols and polyols	Primary alcohols		C01390	52.9	67.6	M+NH4	C5H10O	-2.04978	5.13346	4.84712	5.00194	4.60617	4.89192	5.16115	5.02489	5.2851	5.30733	5.13881	4.71438	5.06782	4.8015	4.80336	5.11617	2.81261	2.072	1.43196	1.25056	1.25446	1.55148	1.4724	2.35	2.11034	2.45673	2.26624	16.1018	3.40581	1.86894	2.25359	2.12782	2.48895	3.81573	9.12623
5.21_293.2117m/z	293.212	5.20883	neg	9-OxoODE	HMDB04669	Lipids and lipid-like molecules	Fatty Acyls	Lineolic acids and derivatives	**	C14766	52.8	70.2	M-H	C18H30O3	-1.77782	1812.75	1707.37	1621.77	1601.87	1641.09	1610.55	1760.09	1899.68	2029.99	1912.7	1677.06	1707.59	1736.69	1715.53	1745.31	1932.1	72.9484	1368.25	2061.27	4847.27	3414.17	1307.12	704.06	3323	1803.88	46.1714	358.786	985.692	1631.44	833.702	717.674	2173.58	94.5811	408.849
1.22_135.0684n	136.076	1.22087	pos	PHENACYLAMINE	44663	Benzenoids	Benzene and substituted derivatives	Acetophenones			52.6	64.5	M+H-H2O, M+H	C8H9NO	-0.426006	135.199	143.458	154.979	165.393	164.655	163.768	160.686	170.567	164.172	167.818	178.193	184.356	192.661	195.176	181.837	202.032	185.805	210.099	208.839	276.401	256.119	169.7	199.755	211.011	203.094	195.954	140.484	139.013	204.545	174.728	167.635	176.762	182.576	131.28
7.64_299.2587m/z	299.259	7.63975	neg	heptadecanal	LMFA06000097	Lipids and lipid-like molecules	Fatty Acyls	Fatty aldehydes			52.6	66.1	M+FA-H	C17H34O	-2.03875	28.6737	29.3936	28.8321	30.306	29.2656	31.3176	32.6104	32.9544	32.8695	34.3003	32.0889	30.2214	32.4	32.9228	32.5109	24.7756	16.4211	24.8032	19.8354	21.5947	18.3719	24.0024	25.2129	18.6319	25.2669	22.1485	109.385	27.5325	23.0862	32.5167	28.6409	20.7782	23.9187	64.4428
5.80_337.2735m/z	337.274	5.80132	pos	Ceriporic acid B	LMFA01170125	Lipids and lipid-like molecules	Fatty Acyls	Fatty Acids and Conjugates			52.5	67.3	M+H-H2O	C21H38O4	-0.564455	5.16432	4.47972	4.16226	4.84216	3.7393	3.95551	4.79817	4.38865	4.16726	4.54707	4.49593	4.24131	3.85949	3.82938	3.90777	0.749027	1.73532	1.45359	0.609559	1.26117	0.779436	0.661554	0.756771	0.402629	0.899264	1.30057	15.2759	2.16183	0.769664	1.02302	1.02692	1.30048	1.47972	10.5927
6.04_347.2581m/z	347.258	6.03907	neg	18-fluoro-octadecanoic acid	LMFA01090045	Lipids and lipid-like molecules	Fatty Acyls	Fatty Acids and Conjugates			52.5	71.8	M+FA-H	C18H35FO2	-7.24091	53.9325	50.6625	51.7562	54.0034	57.3528	55.8775	59.9373	64.7657	71.1307	67.1247	60.3302	59.4406	62.8207	65.6929	66.9583	43.1195	1.00964	37.9453	25.2167	19.1207	27.6822	32.0976	32.7844	25.3923	35.6256	1.07141	35.1968	32.9595	30.9657	40.9484	40.763	28.8625	4.29708	26.128
6.15_540.3304m/z	540.33	6.14907	neg	PC(0:0/16:0)	LMGP01050074	Lipids and lipid-like molecules	Glycerophospholipids	Glycerophosphocholines			52.5	64.6	M+FA-H	C24H50NO7P	-0.691263	1660.24	1575.21	1512.68	1470.81	1520.9	1492.37	1676.92	1807.47	1967.68	1860.18	1589.78	1586.5	1660.69	1617.86	1649.48	758.382	727.363	507.245	290.964	281.836	340.544	545.177	761.624	365.36	701.992	1034.02	5397.23	1060.37	466.466	584.591	579.176	619.187	1189.95	3021.18
7.99_341.2693m/z	341.269	7.99102	neg	Eicosanedioic acid	LMFA01170035	Lipids and lipid-like molecules	Fatty Acyls	Fatty Acids and Conjugates			52.5	67.6	M-H	C20H38O4	-1.23766	10.1295	9.99727	9.68798	7.89579	9.46625	9.01814	9.12375	10.9048	8.36659	8.09614	11.2755	12.9553	11.2706	9.70856	9.75085	6.5013	4.81559	7.92213	6.5859	9.28757	8.23065	8.29942	7.91254	8.23991	8.38318	4.08135	14.4159	8.57545	6.90678	8.4794	7.99868	12.0839	5.27941	7.73932
1.06_153.0407m/z	153.041	1.05585	pos	Xanthine	HMDB00292	Organoheterocyclic compounds	Imidazopyrimidines	Purines and purine derivatives	**	C00385	52.4	62.5	M+H	C5H4N4O2	0.0969707	1078.6	1136.27	1163.63	1207.06	1198.97	1233.04	1195.09	1242.21	1178.24	1258.22	1255.54	1380.5	1505.37	1567.09	1403.39	1781.65	1777.15	1995.97	2722.99	2655.71	2237.43	1795.59	1643.92	1795.78	1633.3	1603.31	1055.98	1125.79	1661.81	1202.16	1285.57	1409.93	1498.23	950.962
1.17_307.0831m/z	307.083	1.16587	pos	Oxidized glutathione	HMDB03337	Organic acids and derivatives	Carboxylic acids and derivatives	Amino acids, peptides, and analogues	**	C00127	52.4	65.1	M+2H	C20H32N6O12S2	-0.461982	13543.6	13870.7	14777.5	15380.6	17366	17029.4	16429.4	16877.1	16518.7	16093.1	17274.4	18963.7	21274.9	23075.7	20566.7	22422.4	21450.6	31466.5	24343.8	25177.7	22076.2	23693.8	23356.6	18107.6	19555.6	18668	18197.7	17116	21153.2	20793.2	18972.2	18052.1	20262.6	14408.3
1.70_120.0807m/z	120.081	1.69608	pos	2-Hydroxyphenethylamine	HMDB01065	Organic nitrogen compounds	Organonitrogen compounds	Amines		C02735	52.4	62.6	M+H-H2O	C8H11NO	-0.196245	807.917	851.014	865.695	876.413	861.505	887.472	863.99	874.154	874.369	851.778	873.283	986.645	1023.62	1078.3	984.485	1047.26	1083.81	1191.28	1303.34	1539.33	1395.56	1066.23	1048.93	1102.56	1077.28	1033.39	787.264	792.732	1058.36	849.728	899.543	901.546	1021.75	669.165
6.00_530.3247m/z	530.325	5.99982	neg	PC(19:3(10Z,13Z,16Z)/0:0)	LMGP01050003	Lipids and lipid-like molecules	Glycerophospholipids	Glycerophosphocholines			52.4	66.7	M-H	C27H50NO7P	-0.99134	34.4356	37.1263	35.656	29.979	33.8003	33.046	34.2183	34.0247	37.3041	34.9203	32.2969	34.7859	32.0106	30.8922	30.6506	11.8079	13.3479	5.11547	1.30011	0.616472	0.164795	5.5028	11.8712	2.29897	7.30823	18.8273	156.5	15.6218	1.98846	5.29504	9.67854	2.96648	23.7119	90.1506
1.58_347.0398m/z	347.04	1.57805	neg	Inosinic acid	HMDB00175	Nucleosides, nucleotides, and analogues	Purine nucleotides	Purine ribonucleotides	**	C00130	52.3	67.8	M-H	C10H13N4O8P	-0.0149074	6.01118	6.45599	6.23744	6.03349	5.86867	6.32607	5.84855	5.83975	5.99248	5.98806	5.30301	5.48124	6.2694	6.45905	6.02426	10.7061	11.4305	14.0445	7.75228	7.7504	8.14015	12.9589	13.55	7.49034	9.11846	9.0382	9.30271	8.89828	9.853	11.0801	11.4924	8.56653	8.02961	7.47386
3.80_263.1649m/z	263.165	3.79588	neg	(+)-3,7(11)-Acoradiene	LMPR0103660002	Lipids and lipid-like molecules	Prenol lipids	Isoprenoids			52.3	64.8	M+FA-H	C15H22O	-1.58599	8.02505	7.37087	7.28531	7.02238	6.24713	7.24198	7.2397	6.58556	6.40337	7.50608	6.66295	7.5	7.32013	7.03257	7.18422	8.51146	10.1402	8.76056	7.80517	14.3851	6.60217	15.3842	7.16973	8.25219	8.21439	2.11574	4.23999	6.57579	8.15656	7.07904	6.0561	8.43969	0.778973	3.4377
6.44_315.2350m/z	315.235	6.44477	neg	2-mercapto-octadecanoic acid	LMFA01130002	Lipids and lipid-like molecules	Fatty Acyls	Fatty Acids and Conjugates			52.3	78.6	M-H	C18H36O2S	-4.17297	1.87255	1.90517	1.94241	1.44858	2.5009	2.22038	2.14047	2.05751	2.35629	1.87658	2.54544	2.57324	2.55445	2.40764	2.71404	1.23994	0.0131134	1.32968	1.1743	0.698887	0.8493	1.1651	0.726876	1.19251	1.32033	0.288675	5.71986	0.669511	1.26522	1.31164	1.11594	1.45532	0.891531	2.78434
6.71_526.3511m/z	526.351	6.70605	neg	PC(O-16:0/0:0)	LMGP01060010	Lipids and lipid-like molecules	Glycerophospholipids	Glycerophosphocholines			52.3	63.4	M+FA-H	C24H52NO6P	-0.758967	496.086	482.744	471.242	458.435	482.956	477.708	522.749	553.729	587.212	576.551	510.723	500.105	517.904	517.457	521.445	259.724	85.4556	228.505	117.717	106.228	136.808	236.949	239.111	169.964	224.004	358.199	1531.66	315.737	183.933	216.919	279.988	236.542	469.122	913.651
9.16_722.5129m/z	722.513	9.1634	neg	PE(20:4(5Z,8Z,11Z,14Z)/P-16:0)	HMDB09411	Lipids and lipid-like molecules	Glycerophospholipids	Glycerophosphoethanolamines			52.3	66.6	M-H	C41H74NO7P	-0.197433	42.3465	39.6394	39.0754	36.3352	39.8159	37.199	37.515	36.2883	41.3677	40.6031	40.7527	32.4468	33.1256	40.4059	38.5555	9.38396	83.4766	4.08551	0.158119	0.956071	1.34366	8.02125	23.9643	3.22158	6.04951	87.259	659.903	56.3153	0.456384	21.6348	38.8113	3.27225	79.7299	369.954
9.42_882.6229m/z	882.623	9.42467	neg	PC(18:3(9Z,12Z,15Z)/22:1(13Z))	HMDB08217	Lipids and lipid-like molecules	Glycerophospholipids	Glycerophosphocholines			52.3	66.5	M+FA-H	C48H88NO8P	-0.017284	7.04145	4.53816	8.09282	7.71544	7.54177	6.69428	8.47634	6.54061	9.25858	6.2039	8.4063	3.74848	6.04276	6.0975	8.47054	2.95688	10.7199	1.63778	1.61e-10	0.147536	0.814394	0.940029	2.90807	1.60311	1.19036	5.88217	17.2926	9.98707	0.588333	4.56272	6.92025	0.429041	6.25769	16.3237
9.68_565.5434n	610.542	9.67903	neg	Ceramide (d18:1/18:0)	HMDB04950	Lipids and lipid-like molecules	Sphingolipids	Ceramides	**	C00195	52.3	63.6	M-H, M+FA-H	C36H71NO3	-0.0589748	71.8482	76.4118	74.6192	72.64	78.2236	74.914	78.6059	81.9526	82.1066	85.992	77.1209	75.3631	82.3946	81.2988	81.9268	1.77163	6.49916	0.269682	1.61e-10	0.38326	0.359665	1.08141	0.612251	3.4119	4.29397	22.9466	407.712	33.1778	2.40305	22.7563	15.6571	11.0426	32.5648	228.303
4.94_163.0390m/z	163.039	4.93697	pos	Aspirin	HMDB01879	Benzenoids	Benzene and substituted derivatives	Benzoic acids and derivatives	**	C01405	52.2	62.9	M+H-H2O	C9H8O4	0.292367	364.527	369.359	367.504	352.035	334.694	342.353	362.197	372.806	378.336	382.591	394.718	392.075	385.714	392.509	385.456	523.252	585.301	550.494	680.047	664.554	552.473	572.976	546.831	544.943	518.421	480.81	292.978	450.728	514.5	448.474	445.153	471.082	421.798	261.895
0.64_102.0549m/z	102.055	0.6446	pos	L-Threonine	HMDB00167	Organic acids and derivatives	Carboxylic acids and derivatives	Amino acids, peptides, and analogues	**	C00188	52.1	63.4	M+H-H2O	C4H9NO3	-0.801841	2.64991	2.54617	2.43303	2.56904	2.40806	3.04079	3.21273	2.96284	3.10404	3.31733	2.69842	3.2743	2.86939	2.92195	2.73562	4.15264	4.24169	4.35402	4.79006	5.35857	4.96417	4.20449	3.51718	4.20443	3.82974	3.53642	2.75969	3.12858	4.3203	3.21462	3.23478	3.52226	3.41587	2.22225
9.33_759.5772n	760.585	9.33152	pos	PC(18:1(11Z)/16:0)	HMDB08067	Lipids and lipid-like molecules	Glycerophospholipids	Glycerophosphocholines	**	C00157	52.1	64.5	M+H, M+Na	C42H82NO8P	-0.763319	3842.72	3835.66	3700.28	3614.69	3935.97	3950.05	3800.72	3865.86	3954.88	3783.76	3815.95	4257.78	4318.61	4469.33	4305.66	2914.43	3125.04	2191.27	2418.92	2963.31	2689.89	2277.26	2621.11	3119.53	2883.09	2898.11	4130.51	4071.09	2660.48	3369.89	3247.02	3535.12	3874.14	4332.35
3.77_333.2065m/z	333.206	3.76838	neg	PGE2 1,15-lactone	LMFA03010198	Lipids and lipid-like molecules	Fatty Acyls	Eicosanoids			52	66.4	M-H	C20H30O4	-1.98105	95.5413	96.51	96.4168	98.2731	92.6019	97.8929	101.475	105.476	115.981	112.442	104.064	107.749	114.24	110.896	115.986	61.1228	0.314525	62.8636	66.4217	66.1495	104.268	50.7763	32.8005	92.5055	87.3271	0.736801	35.7417	38.5834	85.6788	54.6086	39.2138	101.855	6.66093	35.7326
3.78_235.1335m/z	235.133	3.78213	neg	12,13-Dimethyl-5,14-dioxabicyclo[9.2.1]-tetradeca-1(13),11-dien-4-one	LMFA07040039	Lipids and lipid-like molecules	Fatty Acyls	Fatty esters			52	74.7	M-H	C14H20O3	-2.08653	57.9264	59.2279	57.3805	55.7388	54.8655	56.8144	58.9167	64.2295	67.5435	65.5973	61.1892	63.234	64.8325	63.2513	63.2732	39.1997	41.8984	48.9071	43.903	51.8642	48.883	49.6056	48.3792	57.2832	60.7985	37.8285	44.1129	48.0608	56.3252	51.6879	48.7438	49.7641	30.2113	29.6412
5.20_429.3007m/z	429.301	5.20195	neg	(23S,25R)-25-hydroxyvitamin D3 26,23-lactol	LMST03020188	Lipids and lipid-like molecules	Sterol Lipids	Secosteroids			52	62.7	M-H	C27H42O4	-0.723375	24.6072	24.3727	23.6602	23.2911	24.7111	24.1696	24.9849	25.1076	25.9364	24.3971	24.2534	23.7233	25.1587	24.8043	23.6283	32.6306	67.7882	78.7979	76.9171	41.4442	88.956	76.932	44.2986	39.5514	28.9795	61.1441	62.8941	65.349	69.399	54.7661	50.1663	39.491	44.5759	44.6254
6.35_274.2292n	319.227	6.3485	neg	16-fluoro-hexadecanoic acid	LMFA01090034	Lipids and lipid-like molecules	Fatty Acyls	Fatty Acids and Conjugates			52	71	M-H, M+FA-H	C16H31FO2	-6.04542	204.655	204.252	199.251	197.698	205.18	198.881	212.277	239.302	239.164	234.158	219.871	215.722	217.081	213.328	207.645	65.8201	11.9441	112.283	327.014	252.243	185.289	831.252	937.309	329.897	248.949	22.6382	150.517	77.2002	142.433	1074.77	748.162	119.378	617.366	3068.48
5.72_612.3305m/z	612.33	5.7179	neg	PC(22:6(4Z,7Z,10Z,13Z,16Z,19Z)/0:0)	LMGP01050056	Lipids and lipid-like molecules	Glycerophospholipids	Glycerophosphocholines			51.7	59.2	M+FA-H	C30H50NO7P	-0.382238	261.267	254.399	263.939	250.202	260.605	265.733	283.917	289.585	307.085	300.627	266.213	261.946	274.454	280.394	276.181	118.317	332.111	61.8544	10.8883	7.64233	12.3821	82.0051	293.897	19.9009	65.7519	578.633	2392.35	204.189	7.6964	71.5655	119.244	9.39538	535.306	1764.05
6.37_624.3514m/z	624.351	6.36913	neg	PS(22:1(11Z)/0:0)	LMGP03050023	Lipids and lipid-like molecules	Glycerophospholipids	Glycerophosphoserines			51.7	65.1	M+FA-H	C28H54NO9P	-0.6843	808.587	763.433	698.332	727.024	752.652	740.291	811.739	839.484	861.625	836.618	800.567	958.837	842.561	828.816	825.061	653.773	159.772	622.421	997.366	849.439	865.004	692.78	491.585	847.246	713.44	137.107	323.238	628.646	992.28	734.752	651.104	1272.07	216.256	396.604
7.13_481.3168n	482.324	7.1265	pos	PE(18:0/0:0)	LMGP02050001	Lipids and lipid-like molecules	Glycerophospholipids	Glycerophosphoethanolamines			51.7	62.2	M+H, M+Na, M+H-H2O	C23H48NO7P	-0.0944685	3108.25	3095.92	3089.13	2962.15	3094.91	3137.86	3079.47	3002.27	3033.99	2955.81	3020.41	3209.38	3162.83	3274.26	3078.56	554.971	2499.15	281.474	229.148	224.531	300.588	290.153	425.026	254.031	411.315	2520.99	18528.9	1444.69	383.092	383.683	443.211	437.867	1859.83	9105.58
5.64_295.2273m/z	295.227	5.6354	neg	(1R,2R)-3-oxo-2-pentyl-cyclopentaneoctanoic acid	LMFA02010012	Lipids and lipid-like molecules	Fatty Acyls	Octadecanoids			51.6	63.6	M-H	C18H32O3	-1.87005	688.952	662.201	650.583	645.418	665.106	671.463	705.306	747.272	800.109	757.309	680.381	703.962	712.445	709.823	720.256	575.599	99.6501	502.918	605.195	783.222	655.935	460.189	312.133	680.381	553.7	73.0519	285.259	359.272	689.798	439.374	346.025	965.788	112.947	248.456
7.94_453.2981m/z	453.298	7.94288	neg	26,26,26-trifluoro-25-hydroxyvitamin D3	LMST03020131	Lipids and lipid-like molecules	Sterol Lipids	Secosteroids			51.6	65.7	M-H	C27H41F3O2	-1.10752	45.4686	46.9749	47.5874	45.2844	43.9993	47.9798	46.8392	47.4462	49.2712	49.2878	47.3368	38.231	41.6058	43.9984	43.6133	13.617	23.6687	6.42417	0.72458	2.84653	8.09833	10.2002	33.6024	5.73974	10.932	48.7911	367.513	36.8102	3.38186	16.5624	28.0429	6.79048	62.5385	268.255
0.64_132.1019m/z	132.102	0.6446	pos	4-hydroxyhexenal	LMFA06000016	Lipids and lipid-like molecules	Fatty Acyls	Fatty aldehydes			51.5	59.1	M+NH4	C6H10O2	-0.023167	0.624884	0.598916	0.619943	0.549304	0.500624	0.72089	0.859678	0.615385	0.735868	0.855208	0.767939	0.792134	0.616924	0.770326	0.684413	0.802896	0.9319	0.797069	1.04239	1.04929	0.655339	0.740675	0.780129	0.758564	0.828473	0.829895	0.583961	1.109	0.893317	0.67897	0.81724	0.740726	0.729362	0.578743
5.64_335.2221m/z	335.222	5.64227	neg	8-iso-PGA1	LMFA03110008	Lipids and lipid-like molecules	Fatty Acyls	Eicosanoids			51.5	65.3	M-H	C20H32O4	-2.13751	10.4975	11.0127	10.6063	10.3333	10.9631	10.1377	10.1578	10.0953	10.3701	9.92528	9.64685	9.1984	9.60348	9.1687	10.2015	12.4316	1.61e-10	12.2881	8.01361	9.97561	8.28223	15.7401	11.2156	10.5627	11.7324	0.0716412	5.06345	11.0999	7.65799	15.8985	10.8011	10.0989	0.224606	4.01459
6.14_184.0733m/z	184.073	6.14387	pos	Phosphocholine	3318	Organic nitrogen compounds	Organonitrogen compounds	Quaternary ammonium salts	**	C00588	51.5	62.8	M+H	C5H14NO4P	0.0207192	35.1811	35.3545	36.7907	35.1505	34.0861	34.0774	34.5991	34.4068	34.1302	34.0142	36.454	36.5351	33.7383	35.3932	34.2569	21.59	21.3114	16.9099	15.9673	18.3475	17.4273	16.1264	20.7901	17.9661	19.2796	23.3917	167.044	27.7213	17.5799	21.5003	18.9205	21.9049	26.8794	82.084
6.14_313.1672m/z	313.167	6.14387	pos	8-Epiiridodial glucoside	LMPR0102070025	Lipids and lipid-like molecules	Prenol lipids	Isoprenoids		C11656	51.5	70.8	M+H-H2O	C16H26O7	8.07354	16.1381	17.5417	17.4401	17.9445	15.3321	15.6065	16.6874	16.5938	17.6132	16.9767	14.852	16.1324	15.8532	16.1213	16.1366	10.3122	8.91696	5.25628	4.9989	5.21706	5.56702	6.32973	7.81319	6.73697	8.63508	9.14884	48.6843	12.4223	7.65585	9.13679	7.91265	8.71909	11.8748	29.2878
6.33_495.3325n	496.34	6.32947	pos	PC(O-14:0/2:0)	LMGP01020019	Lipids and lipid-like molecules	Glycerophospholipids	Glycerophosphocholines			51.5	61.6	M+H, M+Na, M+H-H2O	C24H50NO7P	0.0512915	41156.6	41199.9	40659.2	39823.9	42804	43181	41565.8	41490	41570.6	40255.8	42452.6	46136	48164.2	50155.5	46288.2	23574.6	21687.5	17094.5	12597.5	15168.9	15568.9	14785.7	19647	15599.7	21983.4	23379.2	102174	33306.6	17598	20900.4	20189.4	22757.4	39324.4	69994
7.94_385.3107m/z	385.311	7.94288	neg	26:5(11Z,14Z,17Z,20Z,23Z)	LMFA01030831	Unclassified	Unclassified	Unclassified			51.5	62.9	M-H	C26H42O2	-1.26647	1017.35	957.388	935.874	896.704	939.501	966.344	1058.41	1150.43	1255.17	1182.83	965.66	962.98	996.193	987.467	995.164	242.061	401.758	129.842	8.54336	20.0349	41.3646	133.655	621.575	55.0709	195.138	871.906	6768.69	793.592	44.4575	271.249	556.558	72.3418	1433.12	4486.11
9.42_856.6072m/z	856.607	9.42467	neg	PC(20:0/18:3(9Z,12Z,15Z))	LMGP01011795	Lipids and lipid-like molecules	Glycerophospholipids	Glycerophosphocholines	**	C00157	51.5	62.7	M+FA-H	C46H86NO8P	-0.102283	37.0505	41.7813	37.8056	35.5747	37.817	37.5332	38.758	38.7672	34.8695	38.7817	35.996	32.1342	32.2633	35.4037	36.5185	18.2154	31.1456	7.64467	1.66531	2.73916	3.99711	8.51287	13.8007	7.70237	10.1284	29.323	56.5025	30.075	9.03283	18.4443	38.6648	16.0583	29.2725	60.0007
9.58_790.5966m/z	790.597	9.57592	neg	PE(O-18:0/19:1(9Z))	LMGP02020053	Lipids and lipid-like molecules	Glycerophospholipids	Glycerophosphoethanolamines			51.5	59.9	M+FA-H	C42H84NO7P	-0.231767	116.094	121.091	119.426	119.605	116.177	116.503	123.585	120.421	121.228	122.692	116.165	110.657	112.902	112.718	117.896	66.4736	53.88	43.8913	24.2957	31.713	38.4713	54.6541	46.8403	44.676	56.7521	79.2383	217.623	93.9051	40.8754	76.4011	93.4665	62.6093	85.7275	178.854
1.25_128.0347m/z	128.035	1.2549	neg	Pyroglutamic acid	HMDB00267	Organic acids and derivatives	Carboxylic acids and derivatives	Amino acids, peptides, and analogues	**	C01879	51.4	63.5	M-H	C5H7NO3	-4.53403	665.195	585.226	576.812	549.72	554.877	521.11	600.932	639.844	712.742	664.795	576.994	514.884	578.869	538.054	562.892	963.787	931.152	1199.09	987.22	789.12	711.799	1382.33	1234.29	869.595	942.255	742.503	675.198	870.495	822.85	941.998	1069.17	763.487	730.811	640.937
3.80_335.2214m/z	335.221	3.79588	neg	PGA1	LMFA03010005	Lipids and lipid-like molecules	Fatty Acyls	Eicosanoids		C04685	51.4	68.3	M-H	C20H32O4	-4.2351	12.6475	13.625	12.0879	13.4264	12.3119	13.6899	14.523	14.472	14.4472	16.1342	15.6773	16.3146	17.3579	16.2607	17.0127	8.39325	0.424871	6.51033	14.7086	11.2803	16.9386	5.4062	4.42168	11.5538	9.29387	0.70549	4.42114	2.67251	10.4994	6.51346	5.89922	14.7204	3.46705	5.64149
8.82_691.5153n	692.523	8.82442	pos	PE(14:0/18:0)	LMGP02011248	Lipids and lipid-like molecules	Glycerophospholipids	Glycerophosphoethanolamines			51.4	60.8	M+H, M+Na	C37H74NO8P	0.0865355	149.274	145.986	142.06	137.502	140.287	136.956	140.241	146.286	145.157	147.708	139.171	150.359	142.9	142.876	142.566	56.6986	1.01824	31.8353	24.886	25.2804	39.8299	32.7891	51.1436	45.4248	75.4669	1.9193	123.159	105.999	58.3276	55.8328	58.2633	66.8904	100.488	131.187
3.78_221.1540m/z	221.154	3.78213	neg	R-cucujolide V	LMFA07040048	Lipids and lipid-like molecules	Fatty Acyls	Fatty esters			51.3	63.2	M-H	C14H22O2	-3.20725	1327.75	1215.78	1131.54	1147.59	1104.55	1129.8	1255.34	1397.37	1569.01	1436.95	1162.78	1163.62	1270.92	1243.04	1254.07	850.274	1053.99	1106.4	1042.48	1196.63	1071.04	1200.73	1193.29	1264.09	1325.01	888.939	1009.29	1112.71	1202.74	1175.79	1103.7	1147.29	717.902	690.864
5.57_345.2425m/z	345.242	5.57352	neg	Allylestrenol	LMST02030125	Lipids and lipid-like molecules	Steroids and steroid derivatives	Estrane steroids		C12811	51.3	62.7	M+FA-H	C21H32O	-3.52993	363.756	372.334	370.199	383.837	392.295	399.817	426.821	459.693	492.479	476.432	447.015	462.292	476.285	481.191	502.888	429.976	17.3974	405.483	253.495	223.51	362.068	347.084	378.997	289.902	395.629	18.1086	507.327	288.421	348.907	444.566	423.642	309.1	47.1128	286.426
5.83_614.3456m/z	614.346	5.82793	neg	LysoPC(22:5(7Z,10Z,13Z,16Z,19Z))	HMDB10403	Lipids and lipid-like molecules	Glycerophospholipids	Glycerophosphocholines	**	C04230	51.3	62.6	M+FA-H	C30H52NO7P	-1.29092	9.63669	11.5849	11.7806	10.7385	11.6407	10.6616	10.4122	9.47272	9.18432	9.3532	10.1161	14.6332	10.122	10.2025	9.10441	2.57851	7.89832	1.27791	0.330356	1.61e-10	0.194346	2.46344	4.40566	0.626232	2.23389	9.54727	54.9242	5.76999	0.385661	2.2627	4.05303	0.689217	9.83329	31.7454
6.41_410.2433n	433.233	6.40555	pos	PA(16:0/0:0)	LMGP10050006	Lipids and lipid-like molecules	Glycerophospholipids	Glycerophosphates			51.3	57.6	M+H-H2O, M+Na	C19H39O7P	0.00163402	49.3227	51.4333	49.2229	46.466	57.3377	48.3443	47.585	49.0274	49.887	48.9706	75.8189	50.961	49.1421	49.617	53.0373	15.2199	54.7611	13.8915	11.2886	14.567	18.1141	15.0324	12.4944	10.2025	12.5968	47.0655	194.227	29.1639	11.323	10.8076	11.3917	12.0754	36.4523	98.5478
6.49_357.2784m/z	357.278	6.49293	neg	Hyrtial	LMPR0105060003	Lipids and lipid-like molecules	Prenol lipids	Isoprenoids			51.3	69.1	M-H	C24H38O2	-4.18377	6.11703	6.73476	6.976	7.09504	7.9226	6.80444	7.69874	7.15999	7.7781	7.86109	8.59815	8.1512	7.80881	7.57804	8.48728	4.00722	1.61e-10	2.42117	0.41658	0.607641	0.505069	2.35771	3.48855	0.933617	3.73209	1.61e-10	4.01068	4.50298	0.452188	3.95759	3.74287	0.513727	1.61e-10	2.09595
6.33_104.1068m/z	104.107	6.32947	pos	2Z-Penten-1-ol	LMFA05000110	Lipids and lipid-like molecules	Fatty Acyls	Fatty alcohols			51.1	58.9	M+NH4	C5H10O	-2.32562	29.6049	29.7617	30.4059	30.1588	27.757	29.1019	29.4195	28.8662	29.238	28.2485	28.3958	29.2035	29.0271	28.563	28.0037	19.9276	18.2651	11.9596	9.37866	9.87106	11.2403	11.8362	16.7248	12.3426	18.6634	19.295	48.0956	26.2411	15.3231	16.4232	15.9462	17.7452	26.9569	34.7422
7.06_523.3636n	524.371	7.05775	pos	PC(0:0/18:0)	LMGP01050076	Lipids and lipid-like molecules	Glycerophospholipids	Glycerophosphocholines			51.1	59.9	M+H, M+Na, M+H-H2O	C26H54NO7P	-0.271237	15534.2	15517.1	15294.5	14618.1	15817.4	15923.3	15281.7	15289.2	15341.1	14848.8	15176.3	16940.2	17190.8	18042.2	16681.7	6021.66	6851.48	3543.46	3063.01	3261.4	3378.78	3420.99	3982.95	4064.32	4934.36	6904	58855	10192.4	4974.88	4786.7	5272.3	5707.24	12319.1	37359.9
5.64_271.2273m/z	271.227	5.6354	neg	9-pentadecen-1-ol	LMFA05000050	Lipids and lipid-like molecules	Fatty Acyls	Fatty alcohols			51	61.3	M+FA-H	C15H30O	-2.72499	8.76557	9.20971	9.41668	9.70629	9.06116	8.95471	8.83711	10.1284	10.2819	10.5625	8.85331	9.69227	9.82349	9.58674	9.33871	10.547	9.63197	12.2906	14.0587	10.3752	11.2187	12.8941	11.1373	11.2239	10.6541	6.34694	9.52474	10.0217	10.3056	9.30385	10.0476	11.8902	7.32543	8.6474
7.78_400.3338n	401.341	7.78045	pos	1alpha,25-dihydroxy-3-deoxyvitamin D3	LMST03020241	Lipids and lipid-like molecules	Sterol Lipids	Secosteroids			51	57.7	M+H-H2O, M+H	C27H44O2	-0.807154	391.331	389.592	400.924	373.284	420.024	432.347	421.381	421.239	444.426	439.242	427.71	462.064	452.313	449.857	475.964	534.928	3.88535	676.348	564.889	539.768	444.427	691.993	586.169	595.412	765.325	6.7156	418.202	556.625	802.217	1043.01	1029.98	1219.24	534.902	737.818
7.82_359.2951m/z	359.295	7.8191	neg	tetracosatetraenoic acid n-6	LMFA01030805	Lipids and lipid-like molecules	Fatty Acyls	Fatty acids and conjugates			50.8	59	M-H	C24H40O2	-1.30848	2369.53	2188.47	2076.08	2075.56	2121.84	2145.73	2401.7	2642.17	2966.16	2826.14	2208.01	2171.59	2271.05	2292.76	2236.8	794.09	1104.32	446.335	73.977	94.5217	188.658	539.26	1500.07	235.262	731.225	1861.92	14004.9	1866.93	232.884	861.305	1304.8	317.181	2786.06	9358.44
9.22_691.5517n	692.559	9.2214	pos	PE(O-18:0/15:0)	LMGP02020042	Lipids and lipid-like molecules	Glycerophospholipids	Glycerophosphoethanolamines			50.8	56.7	M+H, M+Na	C38H78NO7P	0.111286	74.0604	68.921	68.1896	67.4872	68.9197	70.3802	70.3497	69.7231	71.5487	70.3129	67.032	74.9025	71.4543	68.0515	70.4723	21.0694	26.0128	11.351	7.21257	11.0273	13.2243	16.6066	13.8934	15.0549	19.2479	33.7635	347.262	65.3891	15.8064	28.1121	32.7161	21.8491	47.4938	214.416
9.85_758.6303n	781.619	9.85418	pos	SM(d16:1/22:0)	LMSP03010061	Lipids and lipid-like molecules	Sphingolipids	Phosphosphingolipids			50.8	56.5	M+H, M+Na	C43H87N2O6P	0.185273	33.4559	34.8409	34.3715	35.7957	31.4887	36.8221	33.1044	34.9538	31.0578	33.1353	30.4096	30.8654	33.0411	30.7369	32.3318	2.77124	11.9468	0.2328	2.54207	2.82911	1.73753	0.813444	1.909	5.99413	4.36702	11.729	197.396	20.7841	6.0671	14.1073	10.5977	14.8863	10.0289	106.743
7.07_381.2056m/z	381.206	7.0715	pos	4S-hydroxy-8-oxo-(5E,9Z,13Z,16Z,19Z)-neuroprostapentaenoic acid-cyclo[7S,11S]	LMFA04000001	Unclassified	Unclassified	Unclassified			50.7	63.6	M+Na	C22H30O4	5.37873	7.97808	7.31013	7.86863	7.59314	6.85123	6.9442	7.19759	8.64644	7.75694	8.24613	6.95353	6.92882	6.97158	6.53021	6.9879	12.3133	6.84814	10.3421	14.1581	12.1477	12.2847	10.7676	11.4629	13.1156	13.7691	5.56338	3.03405	9.90271	12.1145	12.7433	11.9427	13.2468	7.57037	4.3385
8.78_876.5762m/z	876.576	8.77993	neg	PC(22:5(4Z,7Z,10Z,13Z,16Z)/18:2(9Z,12Z))	HMDB08664	Lipids and lipid-like molecules	Glycerophospholipids	Glycerophosphocholines	**	C00157	50.7	58.3	M+FA-H	C48H82NO8P	0.216665	28.8426	30.239	29.9954	28.8665	30.038	30.2501	30.3608	28.7887	31.5929	31.8564	27.7039	24.5697	25.8198	25.2361	25.5555	5.99559	38.056	1.80622	1.61e-10	0.201821	0.529124	5.14958	16.2352	1.92387	3.57174	57.5462	130.605	32.5289	0.227925	17.0362	28.3101	1.49141	61.5955	127.811
9.35_766.5393m/z	766.539	9.349	neg	PC(15:0/20:4(5Z,8Z,11Z,14Z))	HMDB07949	Unclassified	Unclassified	Unclassified			50.7	58	M-H	C43H78NO8P	0.101237	70.119	68.5659	69.9997	64.9257	63.2094	63.9731	67.5275	66.3308	69.616	67.9912	64.7725	65.0273	62.2871	64.078	60.6882	20.573	129.708	11.5396	1.28881	6.15226	4.66464	21.3516	49.138	6.02405	14.6428	111.07	531.754	104.779	3.29874	44.4756	78.0372	5.98766	124.188	421.586
9.59_764.5813m/z	764.581	9.58967	neg	PE(O-18:0/17:0)	LMGP02020044	Lipids and lipid-like molecules	Glycerophospholipids	Glycerophosphoethanolamines			50.7	57.8	M+FA-H	C40H82NO7P	0.337009	30.3322	31.4014	31.3001	31.0286	30.7103	31.776	34.1056	31.7098	31.9389	34.2341	29.3066	28.3436	28.127	29.5591	29.6649	7.96968	13.3406	4.74406	2.68798	3.62634	3.39061	8.06123	5.8818	6.04212	10.705	18.7665	69.9811	25.8226	7.77703	21.8757	22.2912	13.57	21.2313	47.1277
0.67_131.0694n	132.077	0.6721	pos	Creatine	HMDB00064	Organic acids and derivatives	Carboxylic acids and derivatives	Amino acids, peptides, and analogues	**	C00300	50.6	53.6	M+H-H2O, M+H	C4H9N3O2	-0.34759	1959.23	1948.05	2069.61	2058.56	1929.11	2054.81	2063.96	2043.81	2018.11	2010.55	2128.19	2318.06	2325.42	2447.25	2274.62	2767.7	3012.05	3251.52	3433.79	3606.13	2760.99	3170.1	3011.38	2742.31	2714.55	2669.6	1876.13	2241.03	2558.05	2540.22	2368.49	2471.03	2527.72	1646.83
5.88_303.2325m/z	303.232	5.88293	neg	(-)-Cladielline	LMPR0104210003	Lipids and lipid-like molecules	Prenol lipids	Isoprenoids			50.6	57.4	M-H	C20H32O2	-1.60404	27.3532	26.5616	26.778	24.7878	26.4117	25.5447	27.4733	27.417	28.3675	27.4338	26.7661	25.7948	26.5947	26.1303	31.1824	11.284	19.9918	7.34282	4.11922	10.8333	4.21716	7.94192	22.8438	3.61726	8.76296	27.0069	157.25	19.6204	3.17305	7.75474	9.24691	5.01378	35.2693	102.097
1.06_151.0257m/z	151.026	1.06242	neg	Oxypurinol	HMDB00786	Organoheterocyclic compounds	Imidazopyrimidines	Purines and purine derivatives		C07599	50.5	57.4	M-H	C5H4N4O2	-2.73081	1124.02	1004.06	913.406	865.44	937.782	867.844	908.812	964.392	1077.39	997.856	855.814	817.558	898.288	857.96	867.242	1594.02	1548.44	1681.21	2300.23	1665.75	1697.43	2227.27	1629.52	1533.11	1552.8	1210.37	938.73	1209	1474.96	1093.06	1434.34	1422.1	1001.11	843.163
5.74_493.3170n	494.324	5.73945	pos	PE(19:1(9Z)/0:0)	LMGP02050019	Lipids and lipid-like molecules	Glycerophospholipids	Glycerophosphoethanolamines			50.5	57.9	M+H, M+Na	C24H48NO7P	0.226483	217.973	221.67	221.221	217.496	210.995	220.248	211.882	220.854	218.912	219.418	210.529	219.295	208.964	212.318	204.079	141.782	98.6351	104.486	82.7268	83.0017	92.3813	99.3514	118.467	108.635	123.154	123.237	1082.49	136.605	85.4475	103.798	92.1765	99.9228	164.645	475.405
7.06_104.1068m/z	104.107	7.05775	pos	2-Methyl-3-buten-1-ol	LMFA05000103	Lipids and lipid-like molecules	Fatty Acyls	Fatty alcohols			50.5	55	M+NH4	C5H10O	-1.87447	8.86404	8.7014	8.4282	9.03826	8.28757	8.44933	8.40366	8.54189	7.80662	8.58018	7.81074	7.97894	7.8266	7.60924	7.88544	3.51745	3.79752	1.61203	1.51857	1.74142	2.17056	2.1846	2.67418	2.6384	2.85655	4.08434	21.1781	5.80327	3.04288	2.94334	3.11635	3.53611	6.33489	13.8151
8.57_874.5601m/z	874.56	8.56677	neg	PC(22:5(7Z,10Z,13Z,16Z,19Z)/18:3(6Z,9Z,12Z))	HMDB08698	Lipids and lipid-like molecules	Glycerophospholipids	Glycerophosphocholines	**	C00157	50.5	56.1	M+FA-H	C48H80NO8P	-0.297207	27.7895	29.1655	31.1657	27.9105	28.4629	29.9688	29.973	26.1276	30.0262	30.9731	26.8354	23.7493	24.0304	26.0244	25.3419	6.37229	55.8272	1.33197	1.61e-10	1.61e-10	1.61e-10	1.9707	16.4618	0.90601	2.05874	73.8604	351.155	34.4318	1.61e-10	13.8909	29.1778	0.512939	83.6972	313.726
6.12_345.2430m/z	345.243	6.12157	neg	pregn-4-en-3-one	LMST02030150	Lipids and lipid-like molecules	Sterol Lipids	Steroids			50.4	57.3	M+FA-H	C21H32O	-1.63606	61.1942	65.4744	63.3566	62.6499	64.5452	63.5389	64.5494	71.1118	70.4328	67.6237	67.0484	72.8672	67.5666	69.5501	68.1443	42.7638	0.924209	30.7353	26.7107	19.772	29.2685	34.3356	45.3314	24.9786	43.3576	1.66937	86.0823	44.5651	35.8041	37.7794	40.555	33.1502	26.0151	80.2301
6.19_343.2274m/z	343.227	6.19032	neg	medroxyprogesterone	LMST02030176	Lipids and lipid-like molecules	Steroids and steroid derivatives	Pregnane steroids		C07119	50.4	58.4	M-H	C22H32O3	-1.34273	335.498	318.722	295.692	275.464	280.328	261.005	271.367	285.338	297.337	273.134	233.59	231.063	223.322	214.281	209.107	207.582	2.57967	114.42	8.44802	16.0556	21.3196	191.108	246.613	37.6805	132.231	7.94375	212.258	466.279	19.852	255.107	339.398	38.2662	7.06028	64.0782
8.32_519.3678m/z	519.368	8.3192	neg	1alpha,25-Dihydroxy-2alpha-(3-hydroxypropyl)vitamin D3	LMST03020626	Lipids and lipid-like molecules	Sterol Lipids	Secosteroids			50.4	63.7	M+FA-H	C30H50O4	-2.68536	0.862707	1.06622	1.18846	1.35359	1.16306	1.6662	1.06848	1.83631	1.23673	1.42788	1.67122	1.51502	1.39272	1.34236	1.22027	0.0790571	0.133327	1.61e-10	1.61e-10	1.61e-10	1.61e-10	1.61e-10	0.112682	1.61e-10	1.61e-10	0.813716	10.9121	0.71735	1.61e-10	0.133993	0.260454	1.61e-10	1.26219	6.86321
7.06_341.1980m/z	341.198	7.05775	pos	11-dehydro-2,3-dinor-TXB2	LMFA03030013	Lipids and lipid-like molecules	Fatty Acyls	Eicosanoids			50.3	62.6	M+H	C18H28O6	6.34761	24.6272	24.2063	24.4348	24.9815	21.3347	23.7268	23.1409	23.0402	23.7548	22.265	20.9317	23.6365	22.0305	21.8065	23.8424	16.1428	17.5206	9.71917	9.65295	8.91502	8.73001	10.9183	10.9478	12.1685	13.3736	16.5636	32.3123	20.1192	14.0156	12.9723	13.3059	14.739	22.083	26.7801
5.66_862.5593m/z	862.559	5.6629	neg	PS(20:4(5Z,8Z,11Z,14Z)/22:2(13Z,16Z))	LMGP03010646	Lipids and lipid-like molecules	Glycerophospholipids	Glycerophosphoserines			50.2	59.9	M-H	C48H82NO10P	-1.2393	7.68994	8.24267	8.61433	6.47325	8.18587	9.71905	8.18696	10.2476	9.92332	8.73489	9.78352	9.17807	14.3921	11.0969	10.0817	1.32194	1.61e-10	1.61e-10	0.260863	0.125814	0.101944	0.237791	0.5671	1.33358	0.654239	1.61e-10	28.3058	3.17431	0.0910058	0.332194	1.93724	1.61e-10	1.62023	14.2848
8.22_297.2794m/z	297.279	8.21605	neg	1-Octadecene	LMFA11000325	Lipids and lipid-like molecules	Fatty Acyls	Hydrocarbons			50.2	53.9	M+FA-H	C18H36	-1.89726	8.96902	7.81277	8.52071	7.91838	8.25004	8.06173	8.77187	8.76345	9.7496	10.0807	8.38011	9.26856	9.34703	9.05413	8.66287	3.22658	2.26122	3.37815	1.98201	2.72064	2.84078	2.39773	3.99189	3.37299	3.58994	5.10923	51.5599	6.1494	2.21243	3.50055	5.21219	4.32899	6.28671	23.8918
7.43_299.2587m/z	299.259	7.43348	neg	18-hydroxy stearic acid	LMFA02000136	Lipids and lipid-like molecules	Fatty Acyls	Octadecanoids			50.1	54.6	M-H	C18H36O3	-1.548	48.4612	49.3307	48.1696	48.051	49.266	48.3358	51.4859	53.7605	57.4888	54.2141	52.3847	49.6126	52.2624	52.8648	53.064	41.0615	41.1659	42.5079	37.8659	38.7225	37.6221	45.4776	42.8603	37.9203	42.6345	36.8342	198.388	47.8175	39.6319	47.825	46.8432	40.9557	40.4976	92.0099
6.71_104.1068m/z	104.107	6.70858	pos	3-Methyl-3-buten-1-ol	LMFA05000107	Organic oxygen compounds	Organooxygen compounds	Alcohols and polyols			50	53	M+NH4	C5H10O	-2.2043	2.50568	2.4737	2.54929	2.39972	2.40749	2.62796	2.62779	2.56185	2.52712	2.64979	2.6959	2.45515	2.32322	2.4501	2.8146	1.18619	0.534585	0.888433	0.689243	0.918495	0.921982	0.972133	1.23931	1.29396	1.63648	1.14451	12.3278	2.52248	1.24918	1.41605	1.49572	1.52742	2.16242	6.43429
8.32_413.3421m/z	413.342	8.3192	neg	28:5(13Z,16Z,19Z,22Z,25Z)	LMFA01030832	Lipids and lipid-like molecules	Fatty Acyls	Fatty Acids and Conjugates			50	55.4	M-H	C28H46O2	-1.0504	1400.53	1321.99	1260.19	1221.58	1292.11	1274.79	1423.76	1629.15	1792.89	1646.34	1374.24	1400.04	1391.05	1334.23	1332.45	278.114	439.03	149.283	12.5695	23.8699	41.7057	143.095	626.125	62.6728	209.28	905.896	11157.9	958.891	56.5856	355.695	672.201	108.594	1514.74	6117.61
9.26_809.5929n	810.6	9.26265	pos	PC(20:3(8Z,11Z,14Z)/18:1(11Z))	HMDB08400	Unclassified	Unclassified	Unclassified	**	C00157	50	54.7	M+H, M+Na	C46H84NO8P	-0.695322	1190.8	1161.04	1150.03	1143.7	1177.31	1221.2	1191.44	1196.9	1233.86	1117.87	1167.53	1293.63	1278.87	1242.15	1234.52	203.954	1980.41	45.1476	50.9218	47.8747	71.9511	44.0385	84.6725	68.2244	64.2532	1119.83	2465.59	739.352	77.0288	114.768	157.385	91.0399	627.731	2582.95
3.78_275.1649m/z	275.165	3.78213	neg	Sugeonyl acetate	LMPR0103450004	Lipids and lipid-like molecules	Prenol lipids	Isoprenoids			49.9	54	M-H	C17H24O3	-1.33166	18.5836	17.8189	17.1108	18.2753	18.7591	17.2572	17.8763	18.8649	20.6439	19.6699	19.236	18.8243	18.9493	19.1428	19.3618	12.9672	14.5928	16.3238	14.4698	17.1734	16.0235	16.7277	15.8465	17.5271	18.8985	11.0541	14.4919	15.9435	16.9749	15.6742	14.8736	15.1126	9.03577	10.6099
7.13_374.3030m/z	374.303	7.13338	pos	Anandamide (20:2, n-6)	LMFA08040002	Lipids and lipid-like molecules	Fatty Acyls	Fatty amides			49.9	56.1	M+Na	C22H41NO2	0.046083	0.972776	0.921429	1.02331	1.03896	0.891788	0.954943	1.17379	1.10026	1.07129	0.795688	1.42205	1.16251	0.538144	0.638333	0.953957	2.66093	0.319329	8.03666	2.08616	5.0279	2.22427	1.94163	6.84436	1.69537	2.50382	0.510729	6.51955	1.4438	2.09135	3.04819	4.53934	4.82226	2.53888	5.79609
9.59_810.5610m/z	810.561	9.59285	pos	PS(O-20:0/17:2(9Z,12Z))	LMGP03020050	Lipids and lipid-like molecules	Glycerophospholipids	Glycerophosphoserines			49.9	65.3	M+Na	C43H82NO9P	-1.14724	23.5585	22.5891	20.6494	23.2264	19.2965	22.1254	20.4769	22.9697	21.5818	19.5034	18.6128	20.0943	22.0567	17.2212	21.267	6.78454	9.97074	2.75989	2.15714	2.92372	3.55106	4.84894	3.50264	4.95273	6.84409	11.155	22.8123	14.7812	6.03779	15.5391	12.5626	11.0685	12.6758	25.2761
5.65_385.2736m/z	385.274	5.65007	pos	1alpha-hydroxy-26,27-dinorvitamin D3 25-carboxylic acid	LMST03020025	Lipids and lipid-like molecules	Sterol Lipids	Secosteroids			49.8	51.9	M+H-H2O	C25H38O4	-0.345098	15.8615	15.1851	12.9572	12.3538	13.2296	11.5895	10.678	12.6355	11.8605	11.2976	13.5673	11.8202	10.2946	9.86753	12.6056	0.307002	9.38038	0.80631	0.675684	2.18532	1.60934	0.408078	0.383022	0.440647	0.348942	9.89936	122.726	2.60798	0.36198	0.114993	0.362273	1.02927	3.6835	72.8944
1.74_187.0633n	188.071	1.7442	pos	3-amino-2-naphthoic acid	34509	Unclassified	Unclassified	Unclassified			49.7	49.5	M+H, M+NH4, M+H-H2O	C11H9NO2	-0.201893	811.609	851.42	848.07	831.646	859.177	860.113	841.713	851.062	845.818	840.107	844.395	948.334	990.908	1061.59	959.971	1109.26	1044.79	1227.02	1347.39	1614.46	1472.9	1092.33	1030.03	1174.89	1068.91	1107.13	876.918	798.706	1057.36	849.402	977.814	949.962	1047.4	697.567
3.94_576.3288m/z	576.329	3.93505	pos	PS(20:0/0:0)	LMGP03050012	Lipids and lipid-like molecules	Glycerophospholipids	Glycerophosphoserines			49.7	71.3	M+Na	C26H52NO9P	2.83472	27.2703	27.9866	27.802	28.3542	31.1326	27.6202	27.8586	27.8886	27.8735	28.408	31.1267	28.5305	26.875	27.5372	29.4983	19.4252	0.526243	12.0898	11.6115	8.11816	12.6169	13.1487	17.9501	11.6032	16.4922	0.275893	13.3309	16.6938	12.8131	15.9198	13.3005	17.0189	18.7719	18.8164
7.60_269.2481m/z	269.248	7.5985	neg	formyl 2,6,10-trimethyl-tridecanoate	LMFA07010487	Unclassified	Unclassified	Unclassified			49.7	53.7	M-H	C17H34O2	-1.78124	16.7854	16.6314	15.2784	16.5512	16.0893	16.9377	17.7529	17.0846	16.1778	16.6539	16.8653	15.8325	16.4203	15.6363	15.9652	14.6335	12.7369	14.9988	10.8985	12.7106	11.1679	11.7325	14.5175	10.7126	12.6617	11.9881	39.0022	13.9752	10.9495	11.5705	13.3616	14.2934	12.1146	32.355
8.57_453.3735m/z	453.374	8.56677	neg	4,4'-Diapophytoene/ Dehydrosqualene	LMPR01070131	Lipids and lipid-like molecules	Prenol lipids	Isoprenoids			49.7	51.1	M+FA-H	C30H48	-0.625233	7.15635	7.50184	7.50851	6.131	6.96856	6.65968	6.43726	7.51504	7.80152	6.66644	7.41812	7.04385	7.60909	6.92867	6.66529	0.297504	1.71284	1.61e-10	1.61e-10	1.61e-10	1.61e-10	1.61e-10	2.7975	1.61e-10	0.266162	5.52539	109.209	4.53127	1.61e-10	0.770628	2.65809	1.61e-10	8.48995	46.7755
9.06_301.0714m/z	301.071	9.05995	neg	6-Demethylvignafuran	LMPK12160038	Lipids and lipid-like molecules	Polyketides	Flavonoids			49.7	56.8	M+FA-H	C15H12O4	-1.47951	8.55158	7.54222	6.62348	7.66932	7.63945	7.24442	6.78372	6.85087	7.73183	7.19849	7.2555	6.84139	7.16246	7.16519	6.94563	10.5967	12.8095	9.39892	6.31133	7.50678	7.44834	10.4547	12.3044	8.0753	8.88752	9.57427	3.4223	11.4199	7.65206	11.6933	10.7491	9.79045	8.62936	5.74347
9.08_165.0403m/z	165.04	9.08057	neg	4-deoxy-erythronic acid	LMFA01050397	Organic oxygen compounds	Organooxygen compounds	Carbohydrates and carbohydrate conjugates			49.7	54.2	M+FA-H	C4H8O4	-1.67225	1.58796	1.88973	1.90337	3.09603	1.69189	1.79087	2.2634	2.20729	2.42967	1.93263	2.23004	1.82504	1.85131	2.11907	1.57245	0.955894	1.54815	0.867763	0.309126	0.850523	0.625202	0.618626	1.11265	0.593583	0.838807	0.82632	0.19791	1.42303	0.844919	1.4874	1.61591	0.85092	0.931157	0.36633
7.03_802.5969m/z	802.597	7.03418	neg	PE(O-16:0/22:2(13Z,16Z))	LMGP02020036	Lipids and lipid-like molecules	Glycerophospholipids	Glycerophosphoethanolamines			49.6	58.7	M+FA-H	C43H84NO7P	0.199052	3.01897	4.28855	3.97041	3.79579	3.46836	3.10055	2.80359	3.50057	2.71148	2.7066	2.82791	3.20157	2.96707	3.04328	2.91959	0.137944	0.197361	1.61e-10	1.61e-10	1.61e-10	1.61e-10	1.61e-10	1.61e-10	1.61e-10	1.61e-10	2.06602	35.371	0.769549	1.61e-10	0.0822571	0.178868	1.61e-10	3.80721	23.8869
7.54_425.2669m/z	425.267	7.53662	neg	(23S)-1alpha-hydroxy-25,27-didehydrovitamin D3 26,23-lactone	LMST03020599	Lipids and lipid-like molecules	Sterol Lipids	Secosteroids			49.6	59.9	M-H	C27H38O4	-6.70473	168.614	160.047	161.047	159.043	164.266	156.944	175.429	169.45	176.089	183.784	161.672	127.37	148.026	152.398	149.643	72.8482	189.226	36.2223	3.80941	6.71975	14.4075	41.5124	169.814	18.1989	53.5552	278.198	794.832	147.411	12.9123	70.3574	126.563	18.0314	292.116	693.643
9.24_704.5831n	727.572	9.23515	pos	SM(d18:0/16:0)	LMSP03010004	Lipids and lipid-like molecules	Sphingolipids	Phosphosphingolipids	**	C00550	49.6	52.6	M+H, M+Na	C39H81N2O6P	-0.138038	226.18	223.768	220.198	225.414	225.218	235.844	229.162	230.108	228.512	219.464	224.794	245.263	234.812	224.908	229.779	41.4789	79.5179	23.5039	38.8401	32.7654	28.0087	37.577	34.8974	53.6302	64.6436	93.2293	315.108	158.575	61.4954	120.693	96.9474	111.466	115.309	241.702
1.58_150.0416m/z	150.042	1.58492	neg	D-Serine	HMDB03406	Organic acids and derivatives	Carboxylic acids and derivatives	Amino acids, peptides, and analogues	**	C00740	49.5	58.6	M+FA-H	C3H7NO3	7.51856	35.4927	33.302	34.0599	36.1017	34.9707	31.6823	33.3728	34.4309	37.7022	35.6866	32.8835	33.0338	31.8207	31.1128	31.6408	61.4726	69.1871	78.2131	53.9683	50.8123	46.5055	77.1157	71.8358	50.8678	54.1513	46.8882	46.1272	50.7218	43.4142	68.2023	47.8279	34.1593	43.7118	36.3755
7.30_293.2482m/z	293.248	7.29598	neg	18-nonadecynoic acid	LMFA01030503	Lipids and lipid-like molecules	Fatty Acyls	Fatty Acids and Conjugates			49.4	50.5	M-H	C19H34O2	-1.34948	5.278	5.18377	4.83936	5.64588	5.14117	5.31055	6.04296	5.22609	6.07309	6.1129	5.6336	5.12879	5.83774	5.03999	5.32067	2.35138	1.06949	1.24476	0.251334	0.881301	0.818286	1.08599	2.70288	1.05178	2.08126	2.63743	23.7698	2.82974	1.15192	1.70049	2.99243	1.80048	5.65156	16.3344
0.57_130.0863m/z	130.086	0.568967	pos	5-hexynoic acid	LMFA01030500	Lipids and lipid-like molecules	Fatty Acyls	Fatty Acids and Conjugates			49.3	47.3	M+NH4	C6H8O2	0.320781	29.4321	28.2313	28.3544	28.0453	29.2073	29.9082	30.2119	30.8251	30.3298	29.5053	32.3175	33.3607	32.0486	33.0022	31.5997	39.3569	34.633	37.2305	51.3941	54.5476	53.136	40.1146	33.0761	45.2962	36.1308	36.1838	24.5819	28.2536	42.2965	28.3056	29.2904	32.2574	38.8317	22.8465
1.69_148.0525n	166.086	1.6892	pos	trans-Cinnamic acid	63104	Phenylpropanoids and polyketides	Cinnamic acids and derivatives	Cinnamic acids		C10438	49.3	48	M+H, M+NH4, M+H-H2O	C9H8O2	0.287051	166.135	172.046	176.461	183.65	171.916	175.997	180.293	187.394	185.43	181.671	177.642	200.689	193.832	196.184	191.782	229.45	241.777	239.498	281.601	316.434	270.567	230.769	237.621	235.749	231.362	214.264	149.051	183.308	223.766	189.626	193.555	189.644	205.285	131.319
5.82_361.1672m/z	361.167	5.81507	pos	gibberellin A17	LMPR0104170034	Lipids and lipid-like molecules	Prenol lipids	Diterpenoids			49.3	67.8	M+H-H2O	C20H26O7	7.04862	2.22993	2.03712	2.31242	1.56614	1.33448	1.68578	2.57256	2.5414	1.912	2.03333	1.55341	2.44026	1.86365	1.42012	2.46159	0.382802	0.991477	0.258449	0.0466198	0.185323	0.013468	0.196961	0.344454	0.126089	0.0908557	1.38151	9.66207	0.692155	0.230011	0.11711	0.198967	1.61e-10	1.07711	5.11196
6.20_345.2426m/z	345.243	6.20407	neg	18-fluoro-9E-octadecenoic acid	LMFA01090036	Lipids and lipid-like molecules	Fatty Acyls	Fatty Acids and Conjugates			49.3	57.5	M+FA-H	C18H33FO2	-6.76248	267.342	268.367	264.196	265.317	281.237	274.348	294.797	322.299	338.233	331.433	297.607	293.623	309.91	310.274	315.576	201.149	5.59472	142.904	53.6991	56.8162	96.0375	142.858	194.816	78.9698	152.033	6.87138	256.682	182.04	84.0555	174.82	193.012	78.1743	34.3202	139.597
1.59_177.0410m/z	177.041	1.59178	neg	Gluconolactone	HMDB00150	Organic oxygen compounds	Organooxygen compounds	Carbohydrates and carbohydrate conjugates	**	C00198	49.2	51.9	M-H	C6H10O6	2.89061	2.74873	2.74678	2.85128	2.52718	2.39972	2.3978	2.67229	2.19723	2.77633	2.23429	2.32767	2.49752	2.24185	2.31646	1.95255	2.74198	3.5835	4.53324	2.73572	2.17901	2.15544	4.33474	3.00372	2.82129	3.26996	2.62684	2.97737	2.99319	2.72356	3.77117	4.0445	2.74296	2.30691	2.51184
3.47_362.3250m/z	362.325	3.46682	pos	11,12-dihydroxy arachidic acid	LMFA01050095	Lipids and lipid-like molecules	Fatty Acyls	Fatty Acids and Conjugates			49.2	60.4	M+NH4	C20H40O4	-4.35201	6.61128	5.98024	5.66679	6.50586	6.02394	6.429	7.17069	7.01801	7.15709	6.65631	5.87801	6.10461	7.7253	6.34493	7.01074	7.83181	9.24677	9.07089	10.3032	10.4031	9.1274	8.28679	7.35875	8.60453	7.4477	7.81734	11.3715	7.23885	6.88584	7.02916	7.07536	6.66612	7.23602	7.79567
7.82_741.5805m/z	741.581	7.8191	neg	CE(22:6(4Z,7Z,10Z,13Z,16Z,19Z))	HMDB06733	Lipids and lipid-like molecules	Steroids and steroid derivatives	Steroid esters	**	C02530	49.2	54.2	M+FA-H	C49H76O2	-3.14777	2.06332	1.71438	2.2756	2.35661	1.42379	2.61322	2.31644	1.64854	1.43157	2.21309	1.76489	1.19651	1.56322	1.59426	1.80696	1.61e-10	0.15752	1.61e-10	1.61e-10	1.61e-10	1.61e-10	1.61e-10	1.61e-10	1.61e-10	1.61e-10	2.31537	86.9738	0.234744	1.61e-10	1.61e-10	1.61e-10	1.61e-10	3.79421	52.9346
8.14_297.2794m/z	297.279	8.14032	neg	Nonadecylic acid	LMFA01010019	Lipids and lipid-like molecules	Fatty Acyls	Fatty acids and conjugates		C16535	49.2	50.2	M-H	C19H38O2	-1.62464	1.02509	0.835161	1.02085	1.09676	1.21364	0.871123	0.873803	1.11972	1.08298	1.24221	0.88955	1.11111	1.05422	0.735573	1.30162	0.141233	0.200706	1.61e-10	1.61e-10	0.114011	0.209015	1.61e-10	0.27259	0.334882	0.245986	0.31853	8.7526	0.506784	0.220681	0.108483	0.177659	0.553383	0.649758	4.62827
3.51_552.3290m/z	552.329	3.51493	pos	PS(20:1(11Z)/0:0)	LMGP03050020	Lipids and lipid-like molecules	Glycerophospholipids	Glycerophosphoserines			49.1	50.5	M+H	C26H50NO9P	-1.16216	40.8381	41.7832	41.891	44.4912	45.1894	45.6376	43.0326	43.7431	41.0043	45.0981	46.7144	48.1825	43.7925	45.4214	46.0013	28.0912	0.59728	24.6811	21.1157	25.1651	23.6358	27.8252	27.8472	34.6256	39.9771	0.206498	9.10587	28.2563	32.7849	43.799	30.1208	52.5106	24.3612	30.8325
0.63_291.1293m/z	291.129	0.63085	pos	Argininosuccinic acid	HMDB00052	Organic acids and derivatives	Carboxylic acids and derivatives	Amino acids, peptides, and analogues	**	C03406	49	51	M+H	C10H18N4O6	-2.15307	4.67532	4.14127	4.53095	3.89861	4.72283	4.14066	4.2811	4.92136	4.91358	4.25003	4.98531	4.46467	4.86795	4.46961	5.0529	5.04654	4.1582	2.82417	5.7559	8.65549	8.36982	3.67788	3.49066	5.91478	4.84005	3.9367	2.55367	4.13303	4.4811	2.13975	2.26949	3.87412	3.60996	2.45815
0.67_87.0552m/z	87.0552	0.6721	pos	2,3-diamino-propionic acid	LMFA01100051	Lipids and lipid-like molecules	Fatty Acyls	Fatty Acids and Conjugates			49	48.7	M+H-H2O	C3H8N2O2	-1.03906	2.93351	3.0536	3.35239	2.88539	2.9269	3.09145	3.03115	3.38189	3.20657	3.14424	3.38408	3.12199	2.79782	3.17344	3.2061	4.82643	4.3884	4.68565	4.79344	4.99637	4.32124	4.6654	4.77468	4.60602	4.25754	4.00148	2.74456	3.35417	4.40841	4.31182	3.65021	3.76857	3.43127	2.21592
3.80_373.2016m/z	373.202	3.79588	neg	megestrol	LMST02030177	Lipids and lipid-like molecules	Steroids and steroid derivatives	Pregnane steroids		C07120	49	51.4	M+FA-H	C21H28O3	-1.4667	75.0638	75.4908	74.5036	74.4613	70.2194	73.9669	75.8281	77.2169	82.0351	78.5357	76.2409	78.908	80.3059	77.228	82.9019	61.0386	1.31707	45.9876	37.8134	39.4773	40.8749	40.4284	45.2302	47.3936	60.0371	0.17568	39.5736	59.0408	51.5517	51.6656	51.375	59.713	2.40489	38.1564
5.73_298.2304n	343.227	5.73165	neg	18-fluoro-9Z,12Z-octadecadienoic acid	LMFA01090051	Lipids and lipid-like molecules	Fatty Acyls	Fatty Acids and Conjugates			49	50.5	M-H, M+FA-H	C18H31FO2	-1.49075	417.282	402.861	396.237	380.918	392.471	385.971	398.991	411.357	435.609	417.562	374.857	379.885	381.717	377.923	384.033	347.277	11.9569	280.952	106.244	108.671	138.301	322.209	382.978	150.889	298.608	13.0199	324	463.453	134.351	332.308	400.986	144.657	40.6144	176.021
6.36_413.3058m/z	413.306	6.36225	neg	(6E)-(8S)-8,25-dihydroxy-9,10-seco-4,6,10(19)-cholestatrien-3-one	LMST03020166	Unclassified	Unclassified	Unclassified			49	48.1	M-H	C27H42O3	-0.830908	5.03573	5.93433	5.7727	4.44728	5.32218	5.27813	5.10196	6.42757	4.10841	5.08202	5.29594	5.93213	5.97057	4.90258	5.14716	0.273668	0.766756	16.5205	20.589	1.61e-10	14.1811	14.895	6.09071	2.70205	0.550795	15.8575	27.7692	8.02851	2.76029	3.3877	2.31338	4.31165	0.153571	10.5198
9.02_738.5079m/z	738.508	9.01863	neg	PE(16:0/20:4(5Z,8Z,11Z,14Z))	HMDB08937	Lipids and lipid-like molecules	Glycerophospholipids	Glycerophosphoethanolamines			49	48	M-H	C41H74NO8P	0.0192874	641.462	501.424	612.539	581.048	628.382	580.59	645.076	635.9	831.532	729.334	630.078	417.493	548.874	565.515	499.1	67.8523	401.696	41.6685	14.3021	16.8887	20.7647	68.5574	171.576	27.5464	53.5005	501.28	1530.81	656.36	18.9393	221.391	346.455	34.3396	665.651	1456.26
9.32_850.5546m/z	850.555	9.31777	pos	PS(19:1(9Z)/20:2(11Z,14Z))	LMGP03010501	Lipids and lipid-like molecules	Glycerophospholipids	Glycerophosphoserines			48.9	53.8	M+Na	C45H82NO10P	-2.70124	154.173	147.567	155.716	163.751	137.776	151.822	148.763	144.389	134.447	147.087	130.623	150.477	141.519	129.099	147.272	442.411	329.908	306.884	399.802	410.93	363.87	368.251	434.025	382.414	375.155	259.568	12.0456	211.431	376.712	338.954	311.734	302.748	240.333	30.2496
1.70_93.0697m/z	93.0697	1.69608	pos	2,4-heptadienal	LMFA06000024	Lipids and lipid-like molecules	Fatty Acyls	Fatty aldehydes			48.8	47.9	M+H-H2O	C7H10O	-1.18571	8.35319	8.81612	9.39395	9.44161	8.3908	8.72598	8.49789	8.6155	8.88118	9.34068	8.95602	9.26739	8.77215	9.06907	8.562	11.3708	11.0232	11.4799	12.4326	13.6846	13.0091	10.9717	10.5612	11.2162	10.9816	10.6143	7.40523	8.36019	10.8976	9.00288	8.93051	8.56681	9.1029	5.88133
4.23_552.3297m/z	552.33	4.22867	pos	PG(20:3(8Z,11Z,14Z)/0:0)	LMGP04050025	Lipids and lipid-like molecules	Glycerophospholipids	Glycerophosphoglycerols			48.8	49.6	M+NH4	C26H47O9P	0.219843	20.6182	22.1322	19.7706	20.3255	18.4532	18.5038	19.1336	18.9443	17.8637	18.7681	18.7054	19.7014	17.5822	17.4594	17.8046	5.50887	0.111187	0.441842	0.691091	0.489773	1.41607	0.57912	0.980617	0.474735	0.362189	0.140327	7.58934	24.4533	0.302946	1.14236	1.36054	0.913793	14.5406	14.5248
6.29_864.5759m/z	864.576	6.2935	neg	PE(20:1(11Z)/22:5(4Z,7Z,10Z,13Z,16Z))	HMDB09274	Lipids and lipid-like molecules	Glycerophospholipids	Glycerophosphoethanolamines			48.8	49.3	M+FA-H	C47H82NO8P	-0.0774272	11.0632	10.2982	11.6589	10.9198	10.6188	12.622	11.0836	14.6453	14.4179	13.5171	12.3382	11.4869	13.1174	13.443	12.193	1.68789	1.61e-10	1.61e-10	1.61e-10	0.84603	1.61e-10	0.549909	1.39038	0.351988	1.04523	1.61e-10	28.1845	2.58846	1.61e-10	1.04568	1.24771	0.155363	1.85964	15.7188
8.55_389.3421m/z	389.342	8.553	neg	C25:3 Monocyclic highly branched isoprenoid	LMPR0105020003	Lipids and lipid-like molecules	Prenol lipids	Isoprenoids			48.8	47.2	M+FA-H	C25H44	-1.28321	7.21945	7.45697	7.31388	7.84893	7.57243	7.58276	7.87644	8.13296	8.23076	8.14487	7.97543	7.95924	8.04884	7.87112	7.68427	1.45318	1.10308	0.298507	1.61e-10	1.61e-10	1.61e-10	0.191926	1.96526	0.104258	0.557541	2.79935	75.881	3.36414	0.234391	0.869107	2.83373	0.362312	5.49415	23.2903
0.64_104.0704m/z	104.07	0.637733	pos	Gamma-Aminobutyric acid	HMDB00112	Organic acids and derivatives	Carboxylic acids and derivatives	Amino acids, peptides, and analogues	**	C00334	48.7	61.6	M+H	C4H9NO2	-2.15773	0.431971	0.466824	0.440423	0.321283	0.5562	0.50469	0.536003	0.461155	0.524737	0.420552	0.494622	0.635171	0.472802	0.507811	0.517002	1.12179	1.04279	0.838152	0.941728	1.18163	0.941503	0.810635	0.469747	0.858598	0.554187	1.0604	0.708579	0.63438	0.573159	0.471074	0.544848	0.402785	0.515071	0.374179
3.43_288.2087n	289.216	3.43237	pos	Dehydroepiandrosterone	HMDB00077	Lipids and lipid-like molecules	Steroids and steroid derivatives	Androstane steroids	**	C01227	48.7	46.2	M+H-H2O, M+H	C19H28O2	-0.646877	166.053	173.169	164.035	162.446	159.907	168.504	163.708	166.841	165.636	160.801	170.934	176.181	177.558	185.831	177.056	182.055	40.4662	557.958	1636.31	399.683	328.556	572.607	261.841	446.08	160.502	155.898	375.584	42.9446	83.0101	318.55	163.827	484.418	43.2458	88.4179
5.71_450.2623m/z	450.262	5.71102	neg	PE(16:1(9Z)/0:0)	LMGP02050010	Lipids and lipid-like molecules	Glycerophospholipids	Glycerophosphoethanolamines			48.7	48.8	M-H	C21H42NO7P	-0.677158	93.3189	89.4629	92.4813	86.2464	92.9422	94.2625	94.0986	95.7533	100.658	100.009	94.2386	96.1246	91.8638	90.5929	94.1318	50.7051	124.995	40.73	21.0155	20.6085	27.1738	42.774	56.3236	26.7666	44.6674	92.7119	674.686	74.1937	24.8644	50.5205	57.3186	35.9404	85.9364	242.408
6.06_403.2489m/z	403.249	6.0597	neg	(1S)-1-hydroxy-23-oxo-24,25,26,27-tetranorcalciol	LMST03020687	Lipids and lipid-like molecules	Sterol Lipids	Secosteroids			48.7	51.3	M+FA-H	C23H34O3	-0.319149	3.92887	3.59425	3.75219	3.74008	3.71594	4.30725	3.7749	4.14358	4.42664	3.68662	3.50142	3.68387	3.57645	3.5557	3.72433	2.64154	1.02656	2.65039	1.8767	1.48993	2.35045	3.15251	1.59027	1.43366	1.67692	2.14244	2.2717	1.1899	1.69638	2.22542	1.89295	0.913652	2.16539	1.47767
6.19_361.2386m/z	361.239	6.19032	neg	1a,1b-dihomo-15-deoxy-delta-12,14-PGD2	LMFA03010159	Lipids and lipid-like molecules	Fatty Acyls	Eicosanoids			48.7	49.9	M-H	C22H34O4	0.356139	6.71041	7.505	6.9894	6.07653	6.19167	5.88122	5.0958	5.61021	4.00902	4.73575	5.13121	6.24693	5.2825	5.08007	4.46275	3.65887	1.61e-10	2.20007	0.304486	0.055662	0.378716	3.70259	4.99357	0.580512	3.32246	0.697712	4.37323	7.7303	0.390102	4.5397	6.07063	0.581923	0.644084	1.72801
6.30_608.3559m/z	608.356	6.30038	neg	PC(18:1(9E)/2:0)	LMGP01010878	Lipids and lipid-like molecules	Glycerophospholipids	Glycerophosphocholines			48.7	49.3	M+FA-H	C28H54NO8P	-1.79964	407.589	391.791	383.229	383.034	397.506	394.067	437.2	454.547	482.095	465.883	427.087	446.261	445.643	445.592	445.596	389.865	81.458	411.776	629.025	591.085	546.562	386.858	238.453	633.704	448.456	67.4349	93.8638	296.777	674.032	462.936	344.167	936.899	78.6852	105.214
7.06_265.1460m/z	265.146	7.05775	pos	7alpha,11alpha-Dihydroxy-4(13),8-coloratadien-12,11-olide	LMPR0103380001	Lipids and lipid-like molecules	Prenol lipids	Isoprenoids			48.7	58.1	M+H	C15H20O4	9.81728	3.23106	3.2704	3.15126	3.22333	2.90777	2.77883	3.14013	2.61125	3.02411	3.0131	3.11412	3.07362	2.76362	2.43773	3.02674	2.02757	2.16215	0.987756	1.15504	1.17213	1.50237	1.33842	1.71948	1.63331	1.98447	2.53086	3.79422	2.6751	2.01894	1.92842	1.84878	2.00134	3.00543	3.57791
0.73_111.0431n	112.05	0.733967	pos	Cytosine	HMDB00630	Organoheterocyclic compounds	Diazines	Pyrimidines and pyrimidine derivatives	**	C00380	48.6	45.9	M+H-H2O, M+H	C4H5N3O	-1.54173	332.821	354.839	327.325	314.161	353.096	361.796	360.284	375.275	375.177	365.67	395.566	416.969	421.895	448.159	403.119	535.412	433.415	678.851	683.405	625.804	496.85	600.554	524.092	481.94	459.165	429.076	341.993	439.098	513.218	351.848	375.727	370.773	462.022	309.762
0.88_306.0760m/z	306.076	0.878717	neg	Glutathione	HMDB00125	Organic acids and derivatives	Carboxylic acids and derivatives	Amino acids, peptides, and analogues		C02471	48.6	47	M-H	C10H17N3O6S	-1.6497	692.3	662.845	615.228	553.638	468.544	378.098	459.488	481.886	449.692	393.926	307.324	316.45	265.529	266.554	235.075	785.278	61.4542	2788.38	269.108	48.9235	351.988	3073.4	5311.54	293.111	1504.64	112.383	1060.56	1736.68	654.13	1525.27	3573.82	665.33	2101.66	2267.45
1.70_104.0621n	105.069	1.69608	pos	Styrene	66571	Benzenoids	Benzene and substituted derivatives	Styrenes		C19506	48.6	51.6	M+H, M+NH4	C8H8	-4.45157	5.78077	5.87629	6.53784	6.29107	5.65612	6.64226	6.12377	6.32089	6.30315	6.3067	6.73023	6.45707	6.31108	6.32311	5.75799	7.60148	7.99612	7.47556	9.55783	10.1115	8.93095	7.49279	7.47734	8.61989	7.33616	7.25807	5.57515	6.14967	8.01537	6.29731	6.70462	6.50875	6.73529	4.28048
7.12_481.3143m/z	481.314	7.12363	neg	24,24-difluoro-1alpha-hydroxyvitamin D3	LMST03020137	Lipids and lipid-like molecules	Sterol Lipids	Secosteroids			48.6	55.2	M+FA-H	C27H42F2O2	1.8255	1102.72	1031.53	1001.64	971.066	928.28	976.444	1101.69	1131.95	1248.43	1183.26	964.048	903.284	999.527	992.32	1009.17	431.736	862.903	265.797	123.886	119.1	171.146	362.808	481.053	212.752	408.156	874.574	3107.12	816.064	286.226	412.8	533.198	308.227	887.344	1927.74
8.99_469.4050m/z	469.405	8.99312	neg	32:5(17Z,20Z,23Z,26Z,29Z)	LMFA01030834	Lipids and lipid-like molecules	Fatty Acyls	Fatty Acids and Conjugates			48.6	46.4	M-H	C32H54O2	-0.145675	10.5303	13.1168	10.5361	8.13562	8.22603	12.5596	10.3244	11.5432	9.00256	12.0211	10.1869	14.2168	13.3945	11.6493	12.8667	3.00738	5.82341	2.28418	1.61e-10	1.61e-10	0.396204	1.65471	7.95673	0.182772	2.42314	10.1448	17.7605	9.78511	0.482888	6.01197	7.5375	0.813774	14.6977	17.0627
9.04_852.5761m/z	852.576	9.03933	neg	PC(22:5(4Z,7Z,10Z,13Z,16Z)/16:0)	HMDB08659	Lipids and lipid-like molecules	Glycerophospholipids	Glycerophosphocholines	**	C00157	48.6	44.4	M+FA-H	C46H82NO8P	0.0974046	223.446	193.489	195.87	199.258	198.732	194.568	200.671	201.447	215.42	200.646	200.319	175.564	190.167	200.667	197.226	265.779	424.127	173.822	31.2197	44.3046	90.4812	225.412	408.842	105.755	170.863	294.278	124.967	322.024	72.5452	301.363	343.396	96.4741	274.381	146.95
3.49_457.1862m/z	457.186	3.4943	pos	Lupinisoflavone M	LMPK12050183	Lipids and lipid-like molecules	Polyketides	Flavonoids			48.5	57.4	M+H	C25H28O8	1.0425	4.4753	4.37486	3.53742	4.1691	3.0665	4.19912	4.08836	4.92152	4.63912	3.49286	3.63251	3.87449	3.75307	3.98973	4.44442	3.41174	4.61544	5.49596	7.43309	4.43873	5.41936	4.02518	2.92026	5.26226	3.6226	2.54011	2.88851	3.25328	6.33337	3.70765	3.07229	6.63519	2.80023	2.7033
4.60_335.2224m/z	335.222	4.5986	neg	PGF2alpha-1,11-lactone	LMFA03010071	Lipids and lipid-like molecules	Fatty Acyls	Eicosanoids			48.5	47.3	M-H	C20H32O4	-1.11829	88.983	88.2879	92.3107	92.8906	91.9417	97.6805	103.402	109.48	112.813	110.869	103.655	109.134	117.728	116.613	119.866	52.9543	2.99277	45.3526	72.5432	51.1315	69.5387	51.3804	40.4577	65.8746	60.7922	2.50083	50.8962	34.3125	84.5295	75.9599	50.2202	101.577	17.1378	55.8734
9.58_745.5984n	746.606	9.5791	pos	PC(16:0/P-18:0)	HMDB07995	Lipids and lipid-like molecules	Glycerophospholipids	Glycerophosphocholines			48.5	46.3	M+H, M+Na	C42H84NO7P	-0.228167	636.209	643.214	613.54	612.152	624.652	662.22	646.954	624.402	643.948	632.368	616.524	679.827	689.185	650.895	661.629	231.272	193.24	111.779	106.923	129.643	127.117	145.792	122.487	156.113	174.875	256.493	2008.04	378.609	145.49	231.639	264.451	227.473	361.986	1441.41
9.70_702.5433m/z	702.543	9.69965	neg	PE(O-16:0/18:1(9Z))	LMGP02020018	Lipids and lipid-like molecules	Glycerophospholipids	Glycerophosphoethanolamines			48.5	58	M-H	C39H78NO7P	-1.37846	6.0578	5.9064	6.88574	6.26045	6.36432	6.3028	5.12174	6.08621	6.50063	6.26354	5.91287	4.80334	5.80858	5.2132	5.3133	1.22239	4.22508	0.165533	1.61e-10	1.61e-10	0.125329	1.64525	1.3851	1.61e-10	0.733884	4.68014	35.7701	6.25453	0.118516	3.21557	5.67497	0.255756	5.63254	21.7442
3.96_407.2405m/z	407.24	3.96255	pos	diginatigenin	LMST01120002	Lipids and lipid-like molecules	Sterol Lipids	Sterols			48.4	57.4	M+H	C23H34O6	-5.79554	86.9163	90.7905	89.3687	94.1749	94.7936	99.6965	101.056	105.515	104.961	104.374	104.411	112.03	108.762	111.309	114.263	70.0623	0.425592	54.9372	47.7523	38.7267	52.2749	53.2796	61.6631	57.2342	64.3328	0.249353	50.0019	69.7932	58.5089	62.8256	60.7672	69.0069	70.38	79.0023
5.18_317.2117m/z	317.212	5.18133	neg	15d-PGA1	LMFA03010171	Lipids and lipid-like molecules	Fatty Acyls	Eicosanoids			48.4	49.2	M-H	C20H30O3	-1.717	423.3	429.993	417.772	408.839	417.199	423.421	443.915	481.83	481.357	481.296	456.311	500.286	483.893	483.225	487.419	283.853	8.67344	222.293	340.508	245.009	286.803	241.459	165.619	252.633	317.782	11.0885	260.052	203.069	348.192	231.1	179.344	413.455	78.3188	257.09
5.65_417.3363m/z	417.336	5.65007	pos	5-Cholestene-3beta,7alpha,12alpha,24-tetrol	LMST04030077	Unclassified	Unclassified	Unclassified			48.4	44	M+H-H2O	C27H46O4	-0.118614	23.8169	23.9902	25.6611	22.7065	22.0705	23.5193	22.6373	22.6048	22.8487	23.6659	23.6862	23.4403	22.8979	21.9478	21.7615	11.896	3.43898	30.8178	45.0654	9.82939	13.7174	21.4435	23.3615	18.9662	5.93226	26.1103	123.416	26.5932	9.86283	13.121	12.5695	27.1741	10.7969	62.6663
8.70_745.5500m/z	745.55	8.70428	neg	SM(d16:1/18:1)	LMSP03010040	Lipids and lipid-like molecules	Sphingolipids	Phosphosphingolipids			48.4	44.2	M+FA-H	C39H77N2O6P	-0.176077	27.4995	28.2484	29.851	28.1711	29.4401	29.7307	29.6092	26.9644	28.8913	31.6944	29.9271	27.9371	27.0703	28.7143	29.5411	7.82495	9.89678	4.08674	5.71717	6.56724	8.65277	4.90919	5.01042	15.3792	11.2225	16.6049	77.4306	13.4823	9.89059	10.8611	17.2509	19.188	9.00174	44.957
8.88_733.5503m/z	733.55	8.87618	neg	Etn-1-P-Cer(d14:1/18:0)	LMSP03020001	Unclassified	Unclassified	Unclassified			48.4	47.2	M+FA-H	C38H77N2O6P	0.284318	10.7383	11.7887	12.4307	10.6563	10.7222	11.5227	11.9487	10.6714	11.8887	12.6701	11.1141	10.37	11.1024	11.6389	12.5776	1.68694	2.31519	0.760947	0.953422	0.959008	1.73649	0.861493	0.762218	1.80371	1.6743	7.25758	22.0522	7.77882	5.27252	5.62615	8.06672	6.64176	6.61499	17.8811
8.82_740.5544m/z	740.554	8.81755	pos	PE(P-16:0/19:0)	LMGP02030022	Lipids and lipid-like molecules	Glycerophospholipids	Glycerophosphoethanolamines			48.3	47.9	M+Na	C40H80NO7P	-2.84502	14.6819	15.9906	14.4253	13.6262	17.0009	14.4455	14.948	14.897	17.3748	14.9967	18.5953	17.1732	13.9182	15.8143	17.6983	2.19209	10.6843	4.82038	3.19567	8.55762	5.84288	2.39362	1.32691	1.72322	3.67379	13.585	88.546	7.4055	1.64389	2.60699	2.65097	5.31975	8.55765	47.8068
8.93_767.5416m/z	767.542	8.93118	neg	PG(O-18:0/15:0)	LMGP04020022	Lipids and lipid-like molecules	Glycerophospholipids	Glycerophosphoglycerols			48.3	71.3	M+FA-H	C39H79O9P	-3.79782	6.00967	7.63965	7.06188	6.62335	6.62177	7.31929	6.9273	6.97329	4.72618	6.22444	6.04707	7.43293	6.29813	5.81027	6.41758	6.19911	11.5968	3.61297	0.64238	0.800786	2.45433	5.81364	9.92323	3.2934	6.01542	8.78371	7.08245	9.52001	2.53527	8.57847	8.56795	3.63103	8.03914	6.92937
9.36_824.5395m/z	824.54	9.35902	pos	PS(22:2(13Z,16Z)/15:0)	LMGP03010760	Lipids and lipid-like molecules	Glycerophospholipids	Glycerophosphoserines			48.3	49	M+Na	C43H80NO10P	-2.07748	21.6054	20.7506	22.8165	24.6845	19.49	21.1079	22.1455	20.5314	17.9809	21.6086	19.8614	21.0698	18.9313	18.4214	21.2578	34.0944	35.2632	19.8843	31.4128	38.8079	26.9706	34.3626	28.7976	33.1454	36.3592	30.5875	1.28427	27.8174	41.8372	43.5805	38.2799	42.5288	30.9251	4.16423
0.62_120.1017m/z	120.102	0.6171	pos	Isovaleric acid	HMDB00718	Lipids and lipid-like molecules	Fatty Acyls	Fatty acids and conjugates	**	C08262	48.2	44.5	M+NH4	C5H10O2	-2.37073	19.5112	19.2939	20.2454	20.8802	19.1752	20.307	20.7377	20.3801	21.6329	22.0627	22.2602	22.2005	21.712	22.1898	21.1082	36.5769	7.72579	33.1985	86.824	67.9197	22.1696	32.3923	16.8765	35.9782	33.2279	20.6816	11.3129	24.5654	30.4134	32.2989	30.4791	14.9646	29.3371	16.125
5.64_493.3169n	494.324	5.63633	pos	LysoPC(16:1(9Z))	HMDB10383	Lipids and lipid-like molecules	Glycerophospholipids	Glycerophosphocholines	**	C04230	48.2	46	M+H, M+Na	C24H48NO7P	0.132512	244.315	245.511	238.539	233.053	245.137	239.626	248.502	241.277	249.907	236.306	261.943	243.43	235.936	234.033	242.069	158.528	151.484	140.901	104.597	114.395	143.044	124.7	140.161	131.21	161.798	129.394	1358.3	161.641	114.188	128.098	121.88	154.534	164.588	594.757
6.25_506.3598m/z	506.36	6.25385	pos	LysoPC(P-18:1(9Z))	HMDB10408	Lipids and lipid-like molecules	Glycerophospholipids	Glycerophosphocholines	**	C04230	48.2	46.9	M+H	C26H52NO6P	-1.40085	5.99955	5.14909	5.44661	5.74367	4.63217	4.54331	5.27137	5.52903	5.00867	5.48363	5.83677	5.85829	5.45321	5.66836	6.38723	4.09162	4.2448	3.74161	3.86874	3.23803	3.27227	3.48335	4.39725	3.22913	3.74167	4.16215	23.5683	3.75657	3.75753	2.156	2.87313	3.03029	5.66472	16.7976
6.60_524.3353m/z	524.335	6.60293	neg	PC(O-16:1(11Z)/0:0)	LMGP01060028	Lipids and lipid-like molecules	Glycerophospholipids	Glycerophosphocholines			48.2	46.4	M+FA-H	C24H50NO6P	-1.04992	80.9353	78.2919	81.8167	77.702	83.3846	83.0395	87.06	87.293	87.7249	89.3668	83.9934	80.7238	83.9323	80.9581	82.6529	34.5496	40.904	20.9583	6.25114	6.93209	11.0173	22.6419	45.7754	16.063	31.4243	91.9884	670.872	58.3454	11.6281	30.8145	42.7743	19.4227	99.2394	318.444
7.36_331.2633m/z	331.263	7.35785	neg	4,7,10,13-docosatetraenoic acid	LMFA01030177	Lipids and lipid-like molecules	Fatty Acyls	Fatty Acids and Conjugates			48.2	48.1	M-H	C22H36O2	-2.82906	6162.62	5590.75	5468.79	5286.54	5454.42	5375.89	6211.85	6867.22	7231.92	7193.3	5757	5398.16	5739.5	5681.17	5819.7	2263.29	4449.66	1191.95	263.177	313.46	589.958	1643.86	4174.25	717.323	1773.62	6538.74	19928.5	5351.76	716.593	2361.14	4018.76	1007.2	8312.44	16078.1
3.80_391.2126m/z	391.213	3.80275	neg	1alpha,21-dihydroxy-20-oxo-22,23,24,25,26,27-hexanorvitamin D3	LMST03020004	Lipids and lipid-like molecules	Sterol Lipids	Secosteroids			48.1	44.9	M+FA-H	C21H30O4	-0.0755678	77.5173	77.8005	75.4558	78.3253	78.6667	78.2519	80.1243	85.2376	88.7738	87.1021	86.3025	91.0096	89.8482	86.8254	87.5763	56.8252	1.463	48.7463	42.5478	48.9481	49.8689	48.7067	43.34	52.7728	64.3595	1.94308	39.1952	51.022	53.7082	51.1162	49.3635	67.1474	5.14984	36.161
4.10_316.3212m/z	316.321	4.09805	pos	Tuberculostearic acid	LMFA01020015	Lipids and lipid-like molecules	Fatty Acyls	Fatty acids and conjugates		C16794	48.1	45.2	M+NH4	C19H38O2	0.518643	31.2858	32.4648	32.0963	33.6461	32.6667	34.2367	34.5275	35.1512	35.9966	33.7975	33.3725	35.3499	34.4139	35.5304	34.1954	29.906	29.8537	23.3698	25.8335	25.2133	24.6786	22.0517	24.7647	21.8226	21.6434	22.9923	75.6243	30.0409	21.492	19.5583	17.81	18.1822	18.5941	29.9562
8.77_926.5918m/z	926.592	8.77305	neg	PC(22:5(4Z,7Z,10Z,13Z,16Z)/22:5(7Z,10Z,13Z,16Z,19Z))	HMDB08681	Lipids and lipid-like molecules	Glycerophospholipids	Glycerophosphocholines	**	C00157	48.1	47.4	M+FA-H	C52H84NO8P	0.21185	2.11632	2.56476	3.8959	2.83652	2.07282	2.45058	2.38128	2.2318	1.83288	2.89261	2.76961	2.0115	2.16098	2.08178	2.09224	1.61e-10	7.18966	1.61e-10	1.61e-10	0.08216	1.61e-10	1.61e-10	1.3884	1.61e-10	1.61e-10	9.18059	40.3606	1.71886	1.61e-10	0.814658	2.77534	1.61e-10	10.4781	21.0121
8.82_690.5081m/z	690.508	8.82118	neg	PC(15:0/14:0)	LMGP01011410	Lipids and lipid-like molecules	Glycerophospholipids	Glycerophosphocholines			48.1	44.8	M-H	C37H74NO8P	0.254589	56.4871	56.8437	54.4538	58.3121	62.6755	59.6095	65.3738	68.4077	72.3542	74.0249	70.7675	71.4994	71.4277	73.155	74.6556	13.5737	1.61e-10	5.71584	7.14959	7.99397	14.1034	4.37379	5.77932	12.9533	17.1979	1.61e-10	83.7332	15.7439	19.2825	9.31101	8.73587	21.4792	6.43587	27.0364
9.28_717.5675n	718.575	9.27652	pos	PC(14:0/P-18:0)	HMDB07896	Lipids and lipid-like molecules	Glycerophospholipids	Glycerophosphocholines			48.1	57.8	M+H, M+Na	C40H80NO7P	0.339373	255.628	250.971	244.304	247.593	248.131	256.654	256.235	251.295	267.303	251.802	256.747	275.358	256.316	260.984	255.571	115.204	105.791	67.2974	47.3674	63.286	74.6768	75.0139	83.2781	83.4943	98.5342	114.156	646.591	215.472	74.0688	106.379	127.31	101.448	172.304	444.86
9.59_719.5831n	720.59	9.59285	pos	PC(16:0/O-16:0)	LMGP01080023	Unclassified	Unclassified	Unclassified			48.1	44.6	M+H, M+Na	C40H82NO7P	0.279614	157.05	159.263	152.153	153.502	148.08	160.392	154.585	152.599	160.529	156.191	153.621	168.542	164.958	156.737	156.111	29.444	48.7879	16.2575	16.2026	17.389	15.9892	25.1298	19.1833	24.561	34.7058	59.4438	631.086	104.177	29.0856	74.3143	64.057	49.2495	91.935	399.484
1.34_303.0831m/z	303.083	1.34427	neg	Ribothymidine	HMDB00884	Nucleosides, nucleotides, and analogues	Pyrimidine nucleosides	Unclassified			48	50.4	M+FA-H	C10H14N2O6	-1.20082	4.37236	4.13794	4.64574	4.28812	3.82501	4.54169	3.81731	4.28479	3.58539	4.27053	4.37289	4.46683	4.67342	4.29669	4.2715	7.85984	6.31441	7.90846	9.75366	5.75813	5.45393	7.91875	9.40773	7.7605	7.02191	6.58466	6.13271	7.62111	5.1361	9.64362	7.75007	7.22001	5.16282	4.46242
3.67_301.2159m/z	301.216	3.67305	pos	18R-HEPE	HMDB12611	Lipids and lipid-like molecules	Fatty Acyls	Eicosanoids			48	43.6	M+H-H2O	C20H30O3	-1.09789	53.4798	53.596	53.6599	51.2955	52.5059	52.8642	53.7644	53.5077	53.4494	55.3121	53.8189	55.5412	54.0715	56.8752	55.3379	29.7746	0.769614	24.7519	38.7248	20.404	32.3047	20.387	18.8012	21.5015	23.4084	1.85912	20.4724	31.2374	24.7721	28.9203	30.435	40.534	33.6663	38.5064
6.31_838.5586m/z	838.559	6.30725	neg	PE(20:1(11Z)/20:4(5Z,8Z,11Z,14Z))	LMGP02010863	Lipids and lipid-like molecules	Glycerophospholipids	Glycerophosphoethanolamines			48	52.2	M+FA-H	C45H80NO8P	-2.15759	18.4196	18.0934	19.545	17.1755	20.207	23.4378	20.8446	22.1978	21.0674	21.7483	25.711	24.7396	24.8402	24.8621	20.9783	8.30162	2.83594	4.79508	1.55182	5.8997	12.2719	2.85592	7.30366	7.55269	8.30278	1.83303	28.8535	12.5693	4.79317	5.38528	9.90327	1.74561	10.3247	21.6277
6.91_264.2453n	282.279	6.90805	pos	2E,13Z-Octadecadienal	LMFA06000234	Lipids and lipid-like molecules	Fatty Acyls	Fatty aldehydes			48	41.8	M+H, M+NH4, M+H-H2O	C18H32O	-0.0230623	1820.91	1814.39	1792.62	1755.92	1799.52	1817.72	1819.99	1841.89	1868.03	1752.34	1828.95	1989.6	1969.25	2031.2	1891.74	1043.04	1195.17	1372.96	1172.4	1220.66	723.301	965.712	841.817	1238.67	1243.07	938.498	6569.07	1258.41	721.001	1229.81	1096.89	825.122	1236.37	4713.28
8.92_535.4964n	580.494	8.9243	neg	Cer(d18:2/16:0)	LMSP02010024	Lipids and lipid-like molecules	Sphingolipids	Ceramides			48	42.2	M-H, M+FA-H	C34H65NO3	-0.105942	172.44	173.828	175.489	174.26	172.778	182.96	191.06	190.891	210.605	201.492	178.734	174.385	179.681	176.976	184.747	34.1084	59.7553	13.2859	5.34102	10.4737	11.3982	17.5118	31.0704	22.4144	34.1581	115.454	428.197	111.693	23.3244	65.0263	88.7982	39.313	116.924	347.795
9.04_886.6322m/z	886.632	9.03575	pos	PC(24:1(15Z)/18:4(6Z,9Z,12Z,15Z))	HMDB08799	Lipids and lipid-like molecules	Glycerophospholipids	Glycerophosphocholines	**	C00157	48	57.7	M+Na	C50H90NO8P	2.99466	4.85487	4.84749	4.94753	4.64364	4.10677	4.29261	4.51814	4.58378	4.28421	4.64578	4.78991	4.11362	4.43665	4.06882	4.00535	0.124214	15.4376	0.365098	1.61e-10	0.00722201	1.61e-10	1.61e-10	1.61e-10	1.61e-10	1.61e-10	8.37963	5.29103	3.00578	1.61e-10	1.61e-10	0.61307	1.61e-10	2.73432	13.547
1.69_94.0653m/z	94.0653	1.6892	pos	2-Methylpyridine	70069	Organoheterocyclic compounds	Pyridines and derivatives	Methylpyridines		C14447	47.9	46.2	M+H	C6H7N	2.19702	1.06106	0.939107	0.911311	0.842007	0.92883	0.9923	0.924463	1.06469	1.0571	1.10379	0.872951	0.970856	1.12555	0.668875	0.799632	1.11993	0.482971	1.02429	0.661025	1.63066	1.36677	0.9256	0.48489	1.7407	0.668291	0.523106	0.528192	0.470273	0.571026	0.425948	0.920705	0.529588	0.546251	0.336269
1.76_160.0415m/z	160.041	1.76387	neg	2-Indolecarboxylic acid	6593	Organoheterocyclic compounds	Indoles and derivatives	Indolecarboxylic acids and derivatives			47.9	67.9	M-H	C9H7NO2	6.71549	0.856772	0.774952	1.02516	0.846114	1.14751	0.908928	1.07446	0.718186	0.746322	1.00498	0.852279	0.940116	0.945934	1.00388	0.920908	2.71197	1.19321	1.11943	1.82403	1.16013	1.78231	1.21631	0.477849	1.93908	2.05779	1.99773	1.5089	1.5611	1.82647	0.837394	0.670623	0.828171	1.31401	0.573105
6.72_532.3375m/z	532.338	6.72233	pos	PC(O-16:0/1:0)	LMGP01020028	Lipids and lipid-like molecules	Glycerophospholipids	Glycerophosphocholines			47.9	42.7	M+Na	C25H52NO7P	0.313992	231.542	228.724	233.027	230.729	222.199	222.573	226.557	225.251	226.137	218.693	222.529	220.701	216.423	222.253	221.621	56.3493	77.1359	34.3057	32.7247	38.3627	43.038	39.1973	50.3275	48.1955	69.7509	85.8402	2808.13	229.722	55.2798	76.4839	82.4937	78.3969	123.887	1254.44
9.37_835.6077n	836.615	9.37277	pos	PC(18:0/22:5(7Z,10Z,13Z,16Z,19Z))	LMGP01010818	Unclassified	Unclassified	Unclassified			47.9	54.5	M+H, M+NH4, M+Na	C48H86NO8P	-1.73211	174.149	163.579	164.721	158.34	163.365	161.924	166.206	174.874	179.721	156.812	156.74	168.73	170.318	167.362	166.949	22.247	240.188	6.32049	3.46997	5.03278	5.82336	2.91248	9.65811	6.41354	5.25771	236.721	718.822	86.823	6.33427	12.9486	18.4618	7.33332	93.6752	481.159
9.78_855.6597m/z	855.66	9.78218	neg	SM(d18:2/24:1)	LMSP03010080	Lipids and lipid-like molecules	Sphingolipids	Phosphosphingolipids			47.9	45.6	M+FA-H	C47H91N2O6P	-0.0206919	6.58564	7.68219	7.1312	7.35863	7.1256	7.47773	7.44916	6.07243	5.44758	7.05674	6.62842	6.38271	5.63773	7.11161	6.26059	1.48802	3.6631	1.61e-10	0.785455	1.81057	1.41657	1.61e-10	1.61e-10	2.08861	1.81546	4.23312	25.6717	3.27875	1.66428	1.48451	1.15548	5.1429	1.74689	13.3131
3.77_221.1177m/z	221.118	3.76838	neg	(6S)-dehydrovomifoliol	LMPR0103050009	Lipids and lipid-like molecules	Prenol lipids	Sesquiterpenoids		C04223	47.8	44.4	M-H	C13H18O3	-2.59552	48.2819	49.7421	50.0063	51.1147	49.1115	51.2056	53.2104	55.7309	57.943	57.8424	53.9333	56.3315	59.721	58.7683	62.2981	40.0413	0.607792	42.3645	33.2344	30.9707	36.5679	35.5316	24.5679	36.1817	41.9061	0.223715	26.3648	32.2739	41.956	31.9046	27.9809	46.5864	1.4857	22.2556
5.43_269.2117m/z	269.212	5.42907	neg	15-oxo-hexadecanoic acid	LMFA01060105	Lipids and lipid-like molecules	Fatty Acyls	Fatty Acids and Conjugates			47.8	44.2	M-H	C16H30O3	-1.74386	19.2011	19.528	18.2449	17.8802	19.3768	18.4913	20.2521	19.4075	19.996	20.0818	20.0588	20.9129	21.1788	20.6254	20.7279	22.4441	14.526	22.8261	28.1137	24.9539	21.6996	21.9623	18.0591	27.4117	22.3264	9.41108	15.007	16.9157	23.5895	17.461	16.6741	24.2008	9.77627	12.4559
5.78_525.2861n	526.293	5.78068	pos	PE(22:6(4Z,7Z,10Z,13Z,16Z,19Z)/0:0)	LMGP02050013	Lipids and lipid-like molecules	Glycerophospholipids	Glycerophosphoethanolamines			47.8	42.5	M+H, M+Na, M+H-H2O	C27H44NO7P	1.06682	203.685	197.263	191.896	177.757	348.366	235.758	193.997	203.005	196.439	203.911	388.345	211.931	188.54	201.15	196.272	30.6391	276.885	63.4903	30.6572	65.1897	187.226	52.1445	21.7739	30.2749	16.2106	377.701	2202.38	30.4554	14.6322	20.2921	14.2345	45.0595	61.5002	1032.93
6.79_271.2745m/z	271.275	6.79108	pos	Palmitoleamide	LMFA08010010	Lipids and lipid-like molecules	Fatty Acyls	Fatty amides			47.8	45.1	M+NH4	C16H31NO	0.586801	8.47871	7.40232	6.92085	6.18956	8.94084	8.78403	8.78354	8.71967	8.35103	8.35751	8.23425	8.71826	8.49783	9.90814	9.49357	10.4745	10.2331	15.155	16.4076	16.9004	15.8436	11.0728	9.1307	10.4973	10.2867	9.36406	6.67816	9.19219	8.94872	9.38825	8.97161	10.874	11.0382	6.81962
9.26_793.5979n	794.605	9.25578	pos	PC(20:4(8Z,11Z,14Z,17Z)/P-18:0)	HMDB08489	Lipids and lipid-like molecules	Glycerophospholipids	Glycerophosphocholines			47.8	41.8	M+H, M+Na	C46H84NO7P	-0.806137	451.964	425.63	427.169	429.481	434.723	450.886	446.604	439.781	451.456	409.142	434.198	476.978	459.234	442.143	445.086	73.5457	462.712	20.2213	23.9598	22.3346	28.1728	23.5176	45.1227	26.7233	33.1062	604.198	1523.51	198.588	29.6406	47.6904	55.7384	36.8677	242.342	962.907
1.84_375.1307m/z	375.131	1.83952	neg	Riboflavin	HMDB00244	Organoheterocyclic compounds	Pteridines and derivatives	Alloxazines and isoalloxazines	**	C00255	47.7	40.3	M-H	C17H20N4O6	-0.937146	27.9492	29.0916	28.1498	27.4702	26.6681	25.2238	26.2686	27.639	27.6421	28.4825	25.3517	27.8474	28.2263	28.9261	27.8638	49.6228	73.3639	54.8676	45.1919	38.1096	36.9423	52.7221	47.2536	40.7028	40.0746	43.4758	34.6121	30.4081	36.8754	31.805	43.8325	28.6899	31.808	26.6181
6.87_259.2425m/z	259.243	6.8711	neg	3Z,6Z,9Z,11E-Nonadecatetraene	LMFA11000176	Lipids and lipid-like molecules	Fatty Acyls	Hydrocarbons			47.7	44.4	M-H	C19H32	-2.26831	1043.62	966.266	926.201	868.964	940.486	907.55	1010.18	1095.34	1195.09	1130.66	960.915	943.452	965.041	941.594	928.238	753.869	1023.31	582.312	245.914	202.097	299.228	780.853	1243.21	304.582	591.045	1229.18	2756.86	1175.98	255.847	608.669	886.978	269.868	1512.14	2257.76
6.42_468.3089m/z	468.309	6.4193	pos	PE(17:0/0:0)	LMGP02050030	Lipids and lipid-like molecules	Glycerophospholipids	Glycerophosphoethanolamines			47.6	55	M+H	C22H46NO7P	0.956026	7.30212	7.24717	6.98848	7.31668	7.00054	7.5034	7.112	8.544	8.12372	7.49844	6.60582	6.22847	7.65123	6.82119	6.64455	3.04541	2.64307	2.15318	1.2437	1.57652	1.35863	1.03916	2.54822	1.30417	2.71526	3.29333	31.2151	3.71832	1.34141	1.94582	2.61295	2.29668	5.53488	19.2866
7.46_443.3167m/z	443.317	7.461	neg	1-oxoprevitamin D3	LMST03020158	Lipids and lipid-like molecules	Sterol Lipids	Secosteroids			47.6	43.8	M+FA-H	C27H42O2	0.123498	9.25423	10.9625	10.604	10.2858	10.7307	10.7681	10.8837	11.1142	10.7447	10.9828	11.1468	12.5969	11.4774	12.1505	12.5086	7.64144	5.52442	5.34984	2.39259	2.31426	3.76149	5.72571	7.16962	4.47279	6.08929	13.7482	56.6397	12.3999	5.23967	8.10528	8.44025	5.39654	11.3362	34.7846
9.16_854.5918m/z	854.592	9.1634	neg	PC(16:0/22:4(7Z,10Z,13Z,16Z))	LMGP01010642	Lipids and lipid-like molecules	Glycerophospholipids	Glycerophosphocholines			47.6	41.9	M+FA-H	C46H84NO8P	0.128852	56.9015	55.1983	53.0934	52.2988	51.5905	51.9934	54.7656	53.2842	55.2455	55.0877	53.035	48.1872	47.0226	47.5494	52.6071	27.9515	60.1791	13.1264	3.40426	3.61492	9.45569	19.3152	39.5917	12.5504	22.366	55.1158	75.1079	61.2785	10.8444	43.3557	51.5379	18.2805	52.2389	83.3487
0.73_146.1176m/z	146.118	0.733967	pos	2R-aminoheptanoic acid	LMFA01100013	Lipids and lipid-like molecules	Fatty Acyls	Fatty Acids and Conjugates			47.5	39.6	M+H	C7H15NO2	0.504039	3.88638	3.91543	3.75474	4.14053	3.51813	3.87054	3.34643	3.89131	3.54503	3.81319	4.15346	3.9291	3.40989	4.00705	3.81871	7.24934	1.86652	11.3921	8.67559	7.76844	6.68684	14.0476	13.6717	8.78111	9.03931	5.74314	3.56761	5.44411	2.61027	6.94488	7.96613	7.92789	4.1228	3.87751
0.73_87.0440m/z	87.044	0.733967	pos	Diacetyl	LMFA12000012	Organic oxygen compounds	Organooxygen compounds	Carbonyl compounds	**	C00741	47.5	42.4	M+H	C4H6O2	-0.858802	0.983161	0.837618	0.843354	0.985691	0.773197	0.833421	0.897608	0.880035	0.965414	0.928076	0.946897	0.974878	0.894005	0.975035	0.940905	1.71169	0.216904	3.23106	2.08197	2.22178	1.90335	3.68477	3.51167	2.37307	2.08766	1.21543	1.01736	1.45291	0.744328	1.47821	2.18858	1.98711	1.19192	1.00203
8.69_719.5344m/z	719.534	8.69052	neg	SM(d18:1/14:0)	LMSP03010028	Lipids and lipid-like molecules	Sphingolipids	Phosphosphingolipids			47.5	42.3	M+FA-H	C37H75N2O6P	-0.150644	17.1804	17.2977	17.9606	16.9687	19.7312	19.2542	19.9847	16.6811	20.2531	22.1146	18.719	17.8934	17.2357	16.6805	22.7135	5.84747	5.6962	3.78079	1.66539	4.88034	4.40896	5.07079	4.1733	7.08802	6.70286	9.02173	58.97	11.4937	7.53669	9.88136	13.3061	8.68973	10.8347	38.0406
1.57_136.0366m/z	136.037	1.57227	pos	3-Hydroxyanthranilic acid	HMDB01476	Benzenoids	Benzene and substituted derivatives	Benzoic acids and derivatives	**	C00632	47.4	63.5	M+H-H2O	C7H7NO3	-17.9582	1.44608	1.39515	1.62709	1.53748	1.79013	1.84671	1.54101	1.58147	1.60989	1.93183	1.68419	1.59473	1.29465	2.07255	2.02349	1.9852	1.79532	2.30578	2.86537	2.93086	1.85984	2.09891	2.35255	2.50181	1.73811	2.10279	1.47614	1.25752	1.81326	1.57739	1.51664	1.29947	1.12223	1.25747
1.67_310.1150m/z	310.115	1.66753	neg	N2,N2-Dimethylguanosine	HMDB04824	Nucleosides, nucleotides, and analogues	Purine nucleosides	Unclassified			47.4	40.8	M-H	C12H17N5O5	-2.12742	12.5797	12.6615	12.0291	12.6004	12.7368	11.6517	11.8892	12.1406	12.7925	13.045	12.5591	12.6049	13.1129	13.3963	13.3911	33.1541	19.8396	36.7938	36.8944	28.7951	20.8602	42.1841	38.5177	27.1217	23.5592	12.7999	9.7098	13.1541	13.9604	17.3615	13.6628	9.74735	13.3281	11.6179
4.40_355.2300m/z	355.23	4.39913	neg	Estradiol valerate	LMST02010039	Lipids and lipid-like molecules	Sterol Lipids	Steroids		C12859	47.4	56.2	M-H	C23H32O3	5.94943	7.63423	6.91512	8.58831	8.9363	8.18883	9.03911	9.54131	10.5543	10.9346	10.2321	10.1258	10.6409	10.6305	11.6165	11.396	4.1462	0.398584	2.38509	4.51245	5.78136	7.64599	1.27237	0.913578	8.5148	2.64269	0.10125	2.51974	0.707395	7.22018	1.52072	0.938634	10.8288	1.28891	2.56362
5.72_279.2322m/z	279.232	5.72477	neg	17-octadecynoic acid	LMFA01030575	Lipids and lipid-like molecules	Fatty Acyls	Fatty Acids and Conjugates			47.4	43.4	M-H	C18H32O2	-2.7443	2.40278	2.21447	2.1854	2.42332	2.11616	2.05199	2.26428	2.04467	2.32115	2.36623	2.2938	2.16218	2.90753	2.34454	2.19415	0.680071	0.978579	0.173192	0.252371	0.341259	0.213326	1.12975	0.536515	0.210554	0.496029	0.732136	4.56792	1.22246	0.163867	0.619253	0.29887	0.643738	0.904404	4.20682
5.72_457.3323m/z	457.332	5.7179	neg	1alpha,25-dihydroxy-26,27-dimethyl-20,21-methano-23-oxavitamin D3	LMST03020413	Lipids and lipid-like molecules	Sterol Lipids	Secosteroids			47.4	45.9	M-H	C29H46O4	-0.0837767	2.04678	2.17044	2.46428	1.93293	2.9664	2.74055	3.11546	2.59936	2.63224	3.00696	3.13484	3.07411	2.88167	3.13594	3.2841	2.53995	1.61e-10	2.08635	1.25916	1.25209	1.61e-10	1.46417	1.61e-10	1.01889	1.67883	1.61e-10	0.293085	0.314885	2.31379	2.0951	0.876107	3.47995	1.61e-10	0.0701901
8.69_674.5363n	697.526	8.68688	pos	SM(d16:1/16:0)	LMSP03010035	Lipids and lipid-like molecules	Sphingolipids	Phosphosphingolipids			47.4	40	M+H, M+Na	C37H75N2O6P	0.0462028	78.2433	77.471	78.2428	78.0003	73.882	77.6693	77.7268	78.4146	77.0359	78.4034	73.0518	78.262	77.4232	71.5706	77.2846	17.0838	19.1475	9.87609	13.7533	16.452	16.9996	14.4131	13.412	27.0758	20.9797	25.6485	488.179	44.2628	26.7279	30.7686	38.9569	30.9713	41.3682	254.172
9.43_811.6086n	812.616	9.43465	pos	PC(20:0/18:3(6Z,9Z,12Z))	HMDB08271	Lipids and lipid-like molecules	Glycerophospholipids	Glycerophosphocholines	**	C00157	47.4	47.8	M+H, M+Na	C46H86NO8P	-0.625	209.413	214.103	201.539	199.742	207.221	210.392	206.59	204.642	213.307	206.237	197.79	210.196	203.704	199.664	200.221	44.3148	145.41	7.87788	11.4898	10.7549	15.0738	9.67994	15.5228	21.9628	16.8746	112.88	768.457	97.5375	20.34	31.3542	44.6626	34.7547	93.3612	549.773
0.64_289.0326m/z	289.033	0.638	neg	D-Sedoheptulose 7-phosphate	HMDB01068	Organic oxygen compounds	Organooxygen compounds	Carbohydrates and carbohydrate conjugates		C00281	47.3	41.3	M-H	C7H15O10P	-1.47812	89.4851	85.7948	84.8768	77.654	79.5209	78.3274	84.68	90.2532	95.1616	89.7694	84.5427	83.8775	87.493	85.8397	87.9517	157.439	155.411	176.651	186.013	187.974	170.35	227.803	185.086	162.236	196.95	125.331	95.4737	160.403	172.499	151.774	162.283	164.649	125.122	105.105
0.87_144.1019m/z	144.102	0.86525	pos	L-Carnitine	HMDB00062	Organic nitrogen compounds	Organonitrogen compounds	Quaternary ammonium salts	**	C00318	47.3	41	M+H-H2O	C7H15NO3	-0.0810615	5.56977	6.34766	5.80119	5.56429	4.99517	5.1491	5.12461	5.6783	5.70228	5.77437	5.33317	5.39688	5.64857	5.76436	5.23853	8.51113	7.21598	8.90616	10.1073	10.4463	8.04331	9.01613	7.41181	12.5608	5.80613	9.10351	5.56713	6.48763	5.44894	6.5777	7.87119	6.66995	4.76417	3.07832
0.88_272.0882m/z	272.088	0.878717	neg	Deoxycytidine	HMDB00014	Nucleosides, nucleotides, and analogues	Pyrimidine nucleosides	Pyrimidine 2'-deoxyribonucleosides	**	C00881	47.3	40.6	M+FA-H	C9H13N3O4	-2.49356	170.611	179.906	189.851	173.28	141.473	114.492	153.654	171.383	162.455	145.96	124.907	130.563	112.374	127.34	119.179	310.69	103.746	755.834	100.211	367.684	313.786	773.206	1108.8	237.847	344.351	83.3371	261.302	395.347	187.944	446.762	781.341	199.999	526.552	520.602
7.06_578.3818m/z	578.382	7.05775	pos	PC(18:0/3:1(2E))	LMGP01010830	Lipids and lipid-like molecules	Glycerophospholipids	Glycerophosphocholines			47.3	46.4	M+H	C29H56NO8P	0.226643	3.84908	4.1293	4.80404	4.17097	4.70762	4.38911	3.65682	4.36976	3.07574	4.49997	4.65877	5.10858	3.77191	4.25162	4.46929	1.79873	0.0464603	3.44942	1.77788	1.36729	4.28862	4.48411	7.87818	2.46753	3.64018	0.109538	5.26307	2.97238	3.9459	5.25554	5.01621	6.12246	3.04293	8.71133
8.78_881.5928n	882.6	8.7763	pos	PC(22:6(4Z,7Z,10Z,13Z,16Z,19Z)/22:4(7Z,10Z,13Z,16Z))	HMDB08745	Lipids and lipid-like molecules	Glycerophospholipids	Glycerophosphocholines	**	C00157	47.3	42.2	M+H, M+Na	C52H84NO8P	-0.783556	16.5849	16.2132	15.6625	14.9362	14.9391	14.7396	15.2312	16.5663	16.741	16.3628	15.6988	15.8301	15.1916	18.9949	15.0765	1.61e-10	40.2015	0.00337052	0.183682	0.0180191	0.0781906	1.61e-10	1.61e-10	2.28808	1.61e-10	43.8017	417.744	4.54961	0.00019825	0.106942	1.61e-10	1.61e-10	8.26294	152.164
9.49_818.6021m/z	818.602	9.48965	pos	PC(O-20:0/18:4(6Z,9Z,12Z,15Z))	LMGP01020231	Lipids and lipid-like molecules	Glycerophospholipids	Glycerophosphocholines			47.3	45.8	M+Na	C46H86NO7P	-1.61672	8.08586	8.10455	8.51447	8.19343	7.50128	7.99783	7.93516	8.52813	7.36461	8.71751	6.3533	7.86603	6.73293	5.69918	7.13815	0.652227	5.92228	0.0658106	1.61e-10	1.61e-10	1.61e-10	1.61e-10	0.135262	1.61e-10	1.61e-10	7.23562	35.6311	2.37573	1.61e-10	1.61e-10	0.379538	0.0964658	2.18272	32.2101
1.26_146.0454m/z	146.045	1.26177	neg	L-Glutamic acid	HMDB00148	Organic acids and derivatives	Carboxylic acids and derivatives	Amino acids, peptides, and analogues	**	C00025	47.2	46	M-H	C5H9NO4	-3.59268	7.78681	7.64466	6.87992	7.24267	6.9743	7.05502	7.38981	7.68853	8.81407	7.92958	7.30161	7.13312	6.8374	7.30517	7.32069	12.3485	10.7367	15.2605	11.4981	10.0347	9.8101	13.9203	16.1864	11.0614	10.9846	9.4502	8.7491	9.95191	10.2319	13.0949	12.3456	8.96614	9.86541	8.49728
2.49_433.1137m/z	433.114	2.49093	neg	Monospermoside	LMPK12120026	Lipids and lipid-like molecules	Polyketides	Flavonoids			47.2	42.3	M-H	C21H22O10	-0.698879	1.88514	1.82441	1.68983	1.85059	1.89453	1.90958	2.23034	2.1868	1.84204	1.82248	1.84725	1.95977	1.60554	2.45026	2.12567	0.428156	3.93576	1.61e-10	4.62964	1.61e-10	2.83724	0.5756	1.61e-10	7.16546	0.905424	1.23445	0.782027	1.61e-10	1.61e-10	1.61e-10	9.33622	2.78601	1.61e-10	1.61e-10
5.22_311.2224m/z	311.222	5.22258	neg	16-heptadecynoic acid	LMFA01030487	Lipids and lipid-like molecules	Fatty Acyls	Fatty Acids and Conjugates			47.2	40.9	M+FA-H	C17H30O2	-1.62037	30.5845	30.7637	29.3572	31.0583	31.6818	31.0508	31.7207	32.2358	33.1412	32.604	31.6258	32.022	32.0211	33.043	33.7552	37.3467	23.7439	35.0478	42.2301	78.3118	57.6868	30.1654	22.7681	58.2226	35.2735	14.1425	22.6438	17.8454	32.8973	20.6201	22.7171	40.1829	13.617	15.0906
6.30_609.3641n	610.371	6.2951	pos	PC(16:0/5:0(COOH))	LMGP20010006	Lipids and lipid-like molecules	Glycerophospholipids	Oxidized glycerophospholipids			47.2	37.7	M+H, M+Na	C29H56NO10P	-0.154434	1224.5	1219.17	1200.7	1187.1	1237.29	1235.83	1212.17	1234.45	1227.46	1201.74	1292.01	1325.78	1305.71	1342.28	1290.92	1694.51	145.293	1761.59	1727.7	1958.4	1744.9	1860.17	1753.08	2359.28	2122.95	148.585	896.975	2530.45	1999.34	2968.17	2839.99	3173.25	1493.6	2656.35
6.45_240.0995m/z	240.1	6.45368	pos	Glycerophosphocholine	HMDB00086	Lipids and lipid-like molecules	Glycerophospholipids	Glycerophosphocholines	**	C00670	47.2	37.2	M+H-H2O	C8H20NO6P	0.0340287	45.3713	49.4826	49.6724	48.449	43.5565	47.5805	48.9302	48.7479	50.0902	49.4938	45.8887	49.8477	48.2172	47.2821	45.6639	27.0643	24.4963	17.3929	16.4683	16.0077	15.8648	17.9975	24.9466	20.0736	25.6345	27.4676	92.6826	31.2568	21.3194	23.7199	21.1919	24.7491	39.4472	69.0458
6.46_506.3248m/z	506.325	6.45852	neg	PC(17:1(9Z)/0:0)	LMGP01050126	Lipids and lipid-like molecules	Glycerophospholipids	Glycerophosphocholines			47.2	39.1	M-H	C25H50NO7P	-0.787121	1159.85	1075.16	1035.32	989.687	1048.45	1004.03	1127.65	1218.66	1319.38	1257.52	1079.15	1028.9	1071.58	1047.44	1056.6	532.908	535.442	380.282	198.09	162.983	221.219	354.767	536.699	264.29	467.261	715.489	2874.48	626.042	306.461	426.763	424.316	441.873	880.384	1965.38
9.60_822.6367m/z	822.637	9.59972	pos	PC(20:0/P-18:1(11Z))	HMDB08293	Lipids and lipid-like molecules	Glycerophospholipids	Glycerophosphocholines			47.2	50.2	M+Na	C46H90NO7P	2.44322	2.83967	2.93007	2.44473	2.5137	2.70773	2.2668	2.54616	3.46762	3.07288	2.21335	2.5329	2.07407	2.38584	2.06687	2.33314	1.61e-10	1.27675	1.61e-10	1.61e-10	1.61e-10	0.130605	1.61e-10	0.129118	0.0989143	1.61e-10	1.70794	28.5505	0.377935	0.0103179	0.17549	1.61e-10	0.0404591	0.159979	18.2564
9.67_636.5570m/z	636.557	9.67217	neg	Cer(d18:2/20:0)	LMSP02010026	Lipids and lipid-like molecules	Sphingolipids	Ceramides			47.2	38.4	M+FA-H	C38H73NO3	-0.35229	3.44927	4.22537	3.43151	3.58955	4.41058	4.33635	3.95315	5.22379	4.96433	4.24423	4.39407	4.51026	4.65285	4.40781	4.38071	1.61e-10	0.498377	1.61e-10	1.61e-10	1.61e-10	1.61e-10	1.61e-10	1.61e-10	0.144337	1.61e-10	1.25026	21.9388	0.72954	0.109331	1.61e-10	0.223844	0.428011	0.593605	11.7113
0.72_742.0685m/z	742.068	0.720583	neg	Nicotinamide Adenine Dinucleotide Phosphate (NADP+)	102	Unclassified	Unclassified	Unclassified			47.1	47.6	M-H	C21H28N7O17P3	0.398863	5.05386	6.72718	6.8696	6.32614	6.61584	5.54056	5.76903	6.88002	5.85334	6.70918	6.6884	8.06002	6.90676	7.1635	7.77923	13.1735	2.07555	18.7741	9.22582	8.39852	7.31393	14.242	15.764	10.8228	11.6326	7.55069	9.48808	7.55621	7.88707	18.433	17.2993	7.93129	9.89988	7.69402
1.76_292.2306m/z	292.231	1.75795	pos	Spheroidenone	LMPR01070121	Lipids and lipid-like molecules	Prenol lipids	Isoprenoids			47.1	55.1	M+2H	C41H58O2	4.95942	4.93399	5.08252	5.41912	5.07376	4.48739	5.51258	5.05373	6.0726	5.25114	5.54236	5.65755	5.72341	7.08479	7.30924	6.54885	6.60819	7.92008	8.50468	10.4705	9.30842	7.25947	8.06161	7.45447	6.72596	6.13371	6.06652	4.27381	7.05051	6.90556	6.31724	6.53292	5.79373	7.34422	4.34505
4.19_357.2067m/z	357.207	4.1859	neg	canrenoic acid	LMST02030154	Lipids and lipid-like molecules	Sterol Lipids	Steroids			47.1	40.4	M-H	C22H30O4	-1.13974	217.051	217.388	213.4	211.35	213.202	213.315	220.617	232.118	240.166	236.658	225.624	229.123	230.357	234.18	242.818	168.994	1.52959	125.475	85.0264	112.322	122.88	129.809	123.137	115.709	158.419	0.699268	119.299	159.314	123.863	136.57	142.958	142.806	12.2222	91.1316
5.21_313.2361m/z	313.236	5.20883	neg	9-HpOME	LMFA02000117	Lipids and lipid-like molecules	Fatty Acyls	Octadecanoids			47.1	51.1	M-H	C18H34O4	-7.40213	2.49895	2.26026	2.32955	1.92525	2.44276	2.36466	2.28525	1.68058	1.78923	2.35513	2.19085	2.60903	2.39413	2.59524	2.12057	2.32033	1.79493	3.05421	3.18177	4.14481	2.61801	3.06828	2.3412	2.57226	2.55268	1.56818	1.50274	2.38753	3.21896	2.95939	2.26562	2.90447	1.77223	1.87706
5.54_231.1383m/z	231.138	5.54	pos	(-)-Illudin M	LMPR0103590001	Lipids and lipid-like molecules	Prenol lipids	Isoprenoids			47.1	41.2	M+H-H2O	C15H20O3	1.52572	6.5862	6.2237	6.11299	6.32604	6.01259	6.54686	6.6211	6.14975	6.37004	6.1779	6.45536	6.56542	6.1693	7.03042	6.62891	4.62173	0.572159	2.87007	3.21592	1.87176	2.75441	2.89992	4.5457	2.5493	3.3947	0.159523	8.83046	4.3715	3.13346	2.9505	2.69403	2.80883	6.73328	7.66737
5.86_269.2117m/z	269.212	5.85543	neg	8-keto palmitic acid	LMFA01060055	Lipids and lipid-like molecules	Fatty Acyls	Fatty acids and conjugates			47.1	39.8	M-H	C16H30O3	-1.77459	19.7325	21.4894	20.4947	19.3887	20.7026	20.3531	20.7627	20.3523	22.4731	22.3702	20.6278	22.5863	21.9385	21.9193	22.1214	20.5829	15.5962	22.6756	25.9151	23.694	22.6283	24.9748	21.106	19.696	23.4106	13.5599	28.1555	18.692	21.088	18.3487	16.1851	23.5327	14.7718	23.1087
6.00_321.2426m/z	321.243	5.99982	neg	15S-HETrE	LMFA03050007	Lipids and lipid-like molecules	Fatty Acyls	Eicosanoids			47.1	43.2	M-H	C20H34O3	-2.86921	45.6863	47.7238	43.8928	44.8454	46.6328	43.4764	46.7427	46.7279	50.246	47.7349	43.9962	44.8438	45.8912	43.5666	45.6161	36.7337	3.79771	36.156	67.2249	38.6423	31.2719	38.646	27.5924	34.032	38.1313	2.50821	20.8941	27.024	35.2684	30.9549	30.3087	49.7206	10.133	21.8494
6.87_273.2222m/z	273.222	6.8711	neg	4,5-(methanoxy-2-methylethano)isolongifol-4-ene	LMPR0103500013	Lipids and lipid-like molecules	Prenol lipids	Isoprenoids			47.1	41.5	M-H	C19H30O	-0.644492	0.961388	0.747787	1.17832	1.05872	1.36146	0.726159	0.854636	1.1314	1.17208	1.17135	1.19078	0.829915	0.629148	0.894892	1.21435	0.532772	0.523971	0.113167	1.61e-10	1.61e-10	1.61e-10	1.61e-10	1.20422	1.61e-10	0.323358	1.08411	5.03227	1.08102	0.278955	0.247674	0.529369	1.61e-10	1.83503	3.3574
8.90_509.4807n	554.479	8.90368	neg	Cer(d18:1/14:0)	HMDB11773	Lipids and lipid-like molecules	Sphingolipids	Ceramides		C13916	47.1	38.1	M-H, M+FA-H	C32H63NO3	-0.18501	53.9328	54.29	55.8713	54.8035	52.3821	57.732	60.6278	61.4107	65.751	60.9665	57.6239	56.6673	60.0155	59.5737	60.6276	4.32927	8.09387	0.799106	1.61e-10	0.168171	0.265638	2.08284	3.42281	2.83992	7.37615	27.2225	221.238	34.0755	4.04806	16.0142	22.6037	5.86266	42.0757	184.403
8.98_705.5309n	706.538	8.98262	pos	PE(15:0/18:0)	LMGP02011233	Lipids and lipid-like molecules	Glycerophospholipids	Glycerophosphoethanolamines			47.1	39.7	M+H, M+Na	C38H76NO8P	0.123925	109.528	120	119.413	100.688	144.253	134.073	127.094	132.656	146.665	125.274	117.06	117.738	125.743	136.337	139.236	26.5327	44.1198	24.9627	21.7543	27.4683	33.6315	30.824	23.9961	40.0004	35.0196	48.926	412.155	95.7031	30.8228	51.1713	64.1929	66.6941	81.2163	282.941
9.12_764.5238m/z	764.524	9.12182	neg	PE(16:0/22:5(4Z,7Z,10Z,13Z,16Z))	HMDB08944	Lipids and lipid-like molecules	Glycerophospholipids	Glycerophosphoethanolamines			47.1	39.2	M-H	C43H76NO8P	0.264735	122.65	117.789	116.182	116.721	122.169	117.505	119.395	113.429	117.245	117.376	111.695	104.861	103.662	105.733	109.748	33.2038	165.244	33.7537	3.69418	10.3179	11.436	30.857	94.8239	12.6098	26.4752	174.697	836.956	155.28	8.70424	86.8879	118.173	15.8953	207.116	569.8
9.44_539.5277n	584.526	9.43842	neg	Cer(d18:0/16:0)	LMSP02020001	Lipids and lipid-like molecules	Sphingolipids	Ceramides			47.1	38.1	M-H, M+FA-H	C34H69NO3	0.00142444	69.9457	73.2446	73.6045	69.5883	77.0183	74.1639	80.2708	82.6459	83.5877	81.4213	81.175	74.4188	78.5343	85.5276	82.7161	1.95416	6.75156	0.206123	1.61e-10	0.451692	1.61e-10	0.773486	1.46098	2.06255	2.68833	20.124	348.702	30.309	1.02134	17.9917	13.2228	5.81577	25.4152	211.994
0.69_98.0599m/z	98.0599	0.692717	pos	L-Proline	HMDB00162	Organic acids and derivatives	Carboxylic acids and derivatives	Amino acids, peptides, and analogues	**	C00148	47	39.1	M+H-H2O	C5H9NO2	-1.21284	0.935403	1.17966	1.16071	1.04001	1.18796	1.12123	1.50627	1.18006	1.22489	1.24311	1.42526	1.3099	1.41489	1.38485	1.2618	1.22005	1.69368	1.61753	1.65839	1.23158	3.01526	1.70051	2.0898	1.90812	1.12327	1.50899	2.60944	2.51621	2.07491	1.34401	1.26307	4.31476	1.25301	0.882847
0.73_160.1332m/z	160.133	0.733967	pos	3-Methyl-2E-heptenoic acid	LMFA01020392	Lipids and lipid-like molecules	Fatty Acyls	Fatty Acids and Conjugates			47	35.7	M+NH4	C8H14O2	-0.19592	177.603	187.229	172.731	166.946	177.886	188.676	187.351	195.616	196.145	189.047	204.498	216.113	225.681	242.713	214.195	695.006	401.185	621.238	723.547	394.698	395.472	356.268	348.029	377.603	428.857	99.3734	224.953	78.9147	139.696	116.839	214.593	76.794	89.8938	60.972
5.75_303.2324m/z	303.232	5.7454	neg	5,8,11,14-eicosatetraenoic acid	LMFA01030393	Lipids and lipid-like molecules	Fatty Acyls	Fatty acids and conjugates	**	C00219	47	40.2	M-H	C20H32O2	-1.87799	33.4934	33.2477	32.7091	28.7924	29.8047	29.0724	31.1965	29.4905	32.4929	30.0596	28.2271	27.1962	27.6826	24.9505	26.4719	9.36354	21.6057	6.80302	2.10223	3.48788	3.20235	8.99857	17.6202	3.43981	7.81617	26.0438	200.318	26.7472	3.01649	11.3075	16.054	3.118	34.1937	122.573
6.69_436.2829m/z	436.283	6.6923	neg	PE(P-16:0/0:0)	LMGP02070001	Lipids and lipid-like molecules	Glycerophospholipids	Glycerophosphoethanolamines			47	40.7	M-H	C21H44NO6P	-0.941044	860.5	894.587	752.913	690.999	736.387	712.621	760.121	819.729	866.413	851.171	825.08	783.319	709.309	685.281	699.788	257.328	1109.56	172.859	146.958	154.772	90.3277	244.319	529.001	104.934	238.019	1285.03	5877.85	722.011	79.1896	309.44	522.086	206.229	1116.82	3123.64
7.54_313.2895m/z	313.29	7.53662	neg	3Z,6Z,9Z,12Z,15Z-Tricosapentaene	LMFA11000180	Lipids and lipid-like molecules	Fatty Acyls	Hydrocarbons			47	41.6	M-H	C23H38	-1.71708	219.546	198.959	200.602	192.049	202.795	198.185	222.808	226.524	237.404	240.79	202.444	183.525	193.85	192.908	189.887	66.6155	172.954	32.32	1.98108	4.1889	11.0128	38.3075	159.489	14.8322	49.7398	273.074	1092.3	181.094	11.8389	70.1727	129.448	15.5871	345.41	843.712
9.26_854.5917m/z	854.592	9.25963	neg	PC(20:4(5Z,8Z,11Z,14Z)/18:0)	HMDB08431	Lipids and lipid-like molecules	Glycerophospholipids	Glycerophosphocholines	**	C00157	47	37.5	M+FA-H	C46H84NO8P	0.103078	152.649	150.927	145.731	148.395	144.136	144.115	148.138	144.679	151.442	152.475	138.819	128.374	132.433	139.494	145.033	118.286	289.459	60.4452	17.3747	22.6617	41.154	82.0286	132.454	53.0425	68.0929	165.217	118.133	224.702	42.4025	150.493	202.588	62.7201	173.025	162.435
0.64_148.0604m/z	148.06	0.6446	pos	D-Glutamic acid	HMDB03339	Organic acids and derivatives	Carboxylic acids and derivatives	Amino acids, peptides, and analogues	**	C00217	46.9	35.3	M+H	C5H9NO4	-0.43926	29.8503	30.1488	28.3209	25.5418	31.8536	33.9638	34.3532	35.4087	34.3817	34.6185	36.4514	36.2091	37.4631	38.1236	35.9058	42.9397	45.0312	53.249	64.919	68.941	59.6991	49.9858	36.6561	48.9551	49.7654	37.1589	29.0909	40.5761	50.5048	32.8927	36.849	44.3728	43.1532	28.6931
1.79_455.0972m/z	455.097	1.79137	neg	Gericudranins B	LMPK12150002	Lipids and lipid-like molecules	Polyketides	Flavonoids			46.9	43.7	M+FA-H	C22H18O8	-2.74717	28.8672	29.9297	29.742	30.2492	29.0824	28.9431	29.5652	29.2741	31.9403	29.4228	28.7443	30.6731	31.0556	32.2041	31.7721	53.3877	21.8797	69.7283	27.2436	21.8854	32.4121	57.5708	82.9452	29.4877	43.5652	32.7717	67.404	46.4185	39.8145	56.943	73.6237	28.5963	48.7654	49.506
3.76_332.3137m/z	332.314	3.76308	pos	19-hydroxy-nonadecanoic acid	LMFA01050072	Lipids and lipid-like molecules	Fatty Acyls	Fatty Acids and Conjugates			46.9	48	M+NH4	C19H38O3	-7.0157	6.38184	6.84868	6.26184	5.74968	5.90607	6.50273	6.54439	6.60084	7.14166	6.86248	6.46302	6.87343	6.38511	6.92806	7.5233	6.06756	5.71737	5.06215	5.0181	5.3683	4.35905	4.08675	4.85855	3.96156	4.51321	4.04994	15.6814	6.14315	3.96136	3.89502	3.16935	3.39651	3.46733	5.70776
5.11_355.1942m/z	355.194	5.11243	neg	Nitenin	LMPK12020256	Lipids and lipid-like molecules	Polyketides	Flavonoids			46.9	50.6	M-H	C22H28O4	7.6759	21.2021	18.5656	22.2635	31.6199	58.1709	31.0328	22.5319	24.7769	24.0969	24.8606	39.515	43.0647	24.5478	35.3206	24.9421	34.533	35.4551	33.6568	28.4867	39.1692	76.2959	40.969	32.9717	34.0156	28.4895	29.2962	30.4712	26.2382	29.4517	45.9768	26.0599	21.8143	23.0485	24.0599
7.14_435.2726m/z	435.273	7.14425	neg	1alpha-Hydroxy-3-oxo-5beta-cholan-24-oic Acid	LMST04010258	Unclassified	Unclassified	Unclassified			46.9	46.8	M+FA-H	C24H38O4	-6.64992	12.882	13.5906	12.837	12.8244	12.4402	13.9241	13.7172	14.4528	13.2638	13.3197	16.1534	16.8151	15.0633	16.7922	15.7596	8.92767	15.3486	4.69954	1.89592	1.85959	1.99994	6.29246	16.6652	1.79467	6.89579	16.3517	14.4489	15.7917	1.29939	8.88006	14.623	3.17257	17.385	16.1791
7.31_441.3374m/z	441.337	7.30973	neg	previtamin D2	LMST03010015	Lipids and lipid-like molecules	Sterol Lipids	Secosteroids			46.9	38.8	M+FA-H	C28H44O	-0.163749	6.01713	6.1856	6.22244	5.14072	5.47069	4.88847	4.77388	4.65354	4.6045	5.00752	4.47911	5.39081	4.41397	4.90655	4.35821	1.30368	1.61e-10	0.836853	1.61e-10	1.61e-10	1.61e-10	0.219622	1.22344	1.61e-10	1.34478	1.61e-10	1.24422	3.36826	1.61e-10	2.47302	3.08085	0.446706	1.61e-10	1.61e-10
0.70_221.0901n	244.081	0.6996	pos	Avenic acid B	93403	Unclassified	Unclassified	Unclassified			46.8	49.6	M+H, M+Na	C8H15NO6	0.878164	11.1369	10.8017	11.2173	9.15414	10.3598	9.22043	9.77923	9.65082	10.1403	9.35469	9.27527	10.0024	10.4693	10.6348	10.3915	18.8431	14.3987	30.9809	23.8952	17.2109	44.2063	23.3478	16.2222	18.6509	16.7482	13.7797	9.7048	12.8584	16.0416	12.5543	12.2625	11.8244	11.5857	8.71481
1.22_119.0491m/z	119.049	1.22087	pos	Phenylacetic acid	HMDB00209	Benzenoids	Benzene and substituted derivatives	Unclassified	**	C07086	46.8	35.2	M+H-H2O	C8H8O2	-0.308793	58.4417	60.4824	65.6142	68.0137	66.8705	66.1538	65.3945	67.2645	65.609	67.9956	70.2874	71.8745	76.8035	76.7932	72.1776	83.7659	75.1258	83.4243	89.003	106.32	102.842	70.3419	82.1678	87.221	82.7382	84.7981	58.2523	59.0146	83.5359	70.9305	70.0482	77.1534	75.0345	52.1778
5.57_433.2582m/z	433.258	5.57352	neg	3alpha,12alpha-Dihydroxy-5beta-chola-7,9(11)-dien-24-oic Acid	LMST04010400	Unclassified	Unclassified	Unclassified			46.8	46.9	M+FA-H	C24H36O4	-3.48733	6.25315	5.84303	6.20369	7.46826	9.19894	8.71052	7.70876	7.71254	8.33839	8.84819	10.0324	9.42806	9.8686	10.0298	10.2068	8.23029	1.61e-10	6.60501	3.42042	2.59946	6.87011	4.86295	5.46547	4.32709	5.8216	0.103165	8.14907	3.68068	6.71833	8.61854	7.05819	4.3874	0.224394	4.69462
5.64_538.3150m/z	538.315	5.6354	neg	PC(16:1(9E)/0:0)	LMGP01050021	Lipids and lipid-like molecules	Glycerophospholipids	Glycerophosphocholines			46.8	38.3	M+FA-H	C24H48NO7P	-0.116292	52.624	57.2442	57.0555	51.7074	56.5606	57.6331	56.0602	59.1418	57.8639	59.619	60.7442	62.4497	58.4755	58.6177	56.5748	38.0151	41.6004	26.7625	16.1484	19.2825	24.3283	26.6652	35.8888	23.9761	36.155	43.9259	310.683	32.3247	18.3274	24.885	23.7358	29.3031	40.1257	115.497
8.67_855.5769n	856.584	8.67313	pos	PC(20:5(5Z,8Z,11Z,14Z,17Z)/22:4(7Z,10Z,13Z,16Z))	LMGP01011954	Lipids and lipid-like molecules	Glycerophospholipids	Glycerophosphocholines	**	C00157	46.8	42.6	M+H, M+Na	C50H82NO8P	-1.00606	58.524	57.1175	59.1222	56.4004	57.5554	55.3499	60.6478	59.5117	59.3151	60.7768	53.8107	56.4002	52.6518	52.422	51.995	0.464568	108.544	0.496671	0.353249	0.204243	0.362576	0.303924	0.208271	0.920389	0.582	142.572	1639.64	14.4728	0.426116	1.03272	0.418321	1.31109	16.2883	780.63
0.74_133.0138m/z	133.014	0.741217	neg	L-Malic acid	HMDB00156	Organic acids and derivatives	Hydroxy acids and derivatives	Beta hydroxy acids and derivatives	**	C00149	46.7	40	M-H	C4H6O5	-3.38872	12.9911	11.5335	12.5859	12.9656	13.1659	12.1091	12.1879	13.186	12.8335	12.7855	11.6809	13.4057	12.8576	13.8143	13.1668	17.7643	13.014	18.1568	15.6768	23.1444	19.8252	17.7354	20.9765	16.3084	18.3943	12.6353	13.212	15.8518	15.849	11.1647	11.4656	14.1684	11.5221	14.9275
7.30_341.3058m/z	341.306	7.30285	neg	11Z-eicosen-1-ol	LMFA05000051	Lipids and lipid-like molecules	Fatty Acyls	Fatty alcohols			46.7	40.1	M+FA-H	C20H40O	-1.18444	4.80427	4.419	4.9942	4.92143	5.06604	4.77608	5.58366	5.47804	5.82894	5.61417	5.53549	5.52597	5.73347	5.327	5.62481	4.94651	0.232575	4.93135	0.851618	2.70714	2.13044	2.31228	4.83691	1.19045	2.1992	0.775933	3.20992	3.59666	2.44356	2.54517	3.62225	6.47109	3.36399	3.96208
7.53_714.4717m/z	714.472	7.5329	pos	PS(14:1(9Z)/18:1(9Z))	LMGP03010120	Lipids and lipid-like molecules	Glycerophospholipids	Glycerophosphoserines			46.7	44.2	M+H-H2O	C38H70NO10P	1.74212	23.3313	20.6026	20.9973	17.3397	20.3141	19.5943	19.6559	19.3144	19.507	18.4042	21.5619	20.6783	17.9608	21.2592	18.8462	4.10716	0.677579	1.88044	2.38926	3.39478	4.7248	1.33296	2.00501	3.45626	1.16332	0.635209	89.9802	16.6123	1.65757	5.88564	7.41393	6.40261	13.531	63.6912
0.98_147.0294m/z	147.029	0.975033	neg	L-2-Hydroxyglutaric acid	HMDB00694	Lipids and lipid-like molecules	Fatty Acyls	Fatty acids and conjugates	**	C03196	46.6	37.5	M-H	C5H8O5	-3.23918	28.7715	30.336	30.8827	31.7655	31.324	27.635	33.349	32.1111	32.4764	33.3205	29.2112	31.2128	30.7378	36.7615	36.6361	41.3613	11.9734	70.4244	34.8046	32.5437	43.87	56.5635	49.1564	38.2507	42.0805	15.591	21.3235	14.1077	16.7827	39.6985	34.4835	46.3227	17.4712	21.8553
1.09_422.0869m/z	422.087	1.08992	neg	S-(1,2-DICARBOXYETHYL)GLUTATHIONE	44314	Unclassified	Unclassified	Unclassified			46.6	45	M-H	C14H21N3O10S	-1.37232	15.2891	15.3482	15.095	15.1683	15.2205	15.2112	14.2561	15.9136	14.4399	14.4273	15.1999	16.6307	17.0383	16.4306	15.0652	27.4383	14.5258	28.7864	18.0222	15.6476	18.2467	26.8005	42.6819	19.0187	21.6036	12.8349	18.3753	22.7392	23.2539	22.7162	28.8458	23.1522	18.569	20.3773
3.94_135.0804m/z	135.08	3.93505	pos	2,6Z-Nonadien-4-olide	LMFA07040019	Lipids and lipid-like molecules	Fatty Acyls	Fatty esters			46.6	36.3	M+H-H2O	C9H12O2	-0.251547	4.13341	4.3292	4.49692	4.61834	3.72684	4.14908	4.22994	4.4782	4.17651	4.25975	3.98481	4.43627	4.27169	4.21917	4.21211	3.77923	5.00345	4.77619	6.9484	4.2053	5.86471	4.53355	3.8746	4.39874	3.99421	3.1613	5.01668	3.32972	6.74399	3.80998	3.56139	5.78762	3.26451	4.48969
5.72_104.1068m/z	104.107	5.71882	pos	2-Methylenebutan-1-ol	LMFA05000105	Lipids and lipid-like molecules	Fatty Acyls	Fatty alcohols			46.6	36	M+NH4	C5H10O	-1.76199	1.21315	1.14281	1.2079	1.1423	1.08024	1.30102	1.11456	1.08407	1.08678	0.998265	1.22335	0.93117	0.763109	1.05746	1.08091	1.61e-10	0.990078	1.61e-10	1.61e-10	1.61e-10	1.61e-10	1.61e-10	1.61e-10	1.61e-10	1.61e-10	1.36005	6.60327	0.0369115	0.0249978	0.024662	1.61e-10	0.035041	0.229908	3.05526
8.04_455.3525m/z	455.353	8.03717	neg	Nebrosteroid M	LMST01031114	Lipids and lipid-like molecules	Sterol Lipids	Sterols			46.6	41	M+FA-H	C29H46O	-1.35903	1.95053	2.10261	1.96744	2.15209	2.5667	2.26059	1.95705	2.28216	1.79088	2.35068	2.04765	2.73885	1.92321	2.4947	2.41017	1.61e-10	1.47763	1.61e-10	1.61e-10	1.61e-10	1.61e-10	1.61e-10	0.321491	1.61e-10	0.106245	3.12212	28.7078	1.46224	1.61e-10	0.31309	0.43888	1.61e-10	3.20401	20.7779
9.02_878.5916m/z	878.592	9.01863	neg	PC(18:1(11Z)/22:5(7Z,10Z,13Z,16Z,19Z))	HMDB08089	Lipids and lipid-like molecules	Glycerophospholipids	Glycerophosphocholines			46.6	45.2	M+FA-H	C48H84NO8P	-0.0700369	8.71801	7.9645	8.65544	8.11048	8.7579	8.85285	7.96404	6.98922	8.4334	8.18308	8.22319	6.75004	7.76914	7.81979	6.38663	6.9056	19.7503	2.41056	1.61e-10	1.61e-10	1.00007	6.07018	13.0226	1.14136	4.31723	14.6816	13.7329	13.1715	0.829387	10.1918	13.4547	1.84995	13.3775	14.4786
9.18_836.5812m/z	836.581	9.17715	neg	PC(20:5(5Z,8Z,11Z,14Z,17Z)/P-18:0)	HMDB08522	Lipids and lipid-like molecules	Glycerophospholipids	Glycerophosphocholines	**	C00157	46.6	43.7	M+FA-H	C46H82NO7P	0.189545	14.663	13.4399	14.4814	14.0786	14.1478	14.3488	13.356	14.2569	15.9121	14.4881	13.7212	11.6667	13.0913	13.4872	14.6152	4.29205	17.3363	0.924589	1.61e-10	0.170603	1.61e-10	2.50881	10.2165	0.409195	2.4805	21.3371	37.9783	17.4348	0.0366052	8.2307	15.2494	0.0272528	24.1622	36.216
9.25_838.5971m/z	838.597	9.25277	neg	PC(O-16:0/22:5(7Z,10Z,13Z,16Z,19Z))	LMGP01020066	Lipids and lipid-like molecules	Glycerophospholipids	Glycerophosphocholines			46.6	38	M+FA-H	C46H84NO7P	0.409391	44.9021	47.2648	46.2904	45.7561	45.6222	43.7771	45.2045	45.9387	46.6742	46.4207	44.6528	38.6669	42.0307	43.3911	42.366	33.1688	53.5109	19.1208	1.56262	3.41123	7.65653	27.4917	59.3122	9.2292	19.1423	73.7129	56.393	54.1555	7.20325	39.8069	61.0168	9.74841	70.1706	47.8056
3.50_449.2506m/z	449.251	3.50118	pos	2-glyceryl-PGD2	LMFA03010183	Lipids and lipid-like molecules	Fatty Acyls	Eicosanoids			46.5	42.1	M+Na	C23H38O7	-0.769118	6.0955	7.55905	7.69183	7.47351	7.0922	7.48156	7.01083	7.37946	7.71655	8.96973	7.95279	7.73925	7.77726	9.04033	7.64002	6.94986	0.0316722	5.52638	3.71799	2.41612	3.84464	4.70603	5.67565	4.39682	6.35869	0.223484	2.85064	6.90454	4.57993	6.27211	8.10554	4.75158	5.65519	3.92112
3.76_381.2622m/z	381.262	3.76152	neg	1a,1b-dihomo-PGE1	LMFA03010108	Lipids and lipid-like molecules	Fatty Acyls	Eicosanoids			46.5	48.9	M-H	C22H38O5	-6.47118	8.40034	9.6998	10.5805	11.3937	13.3722	11.1072	10.6878	10.1405	10.7986	11.2746	13.7782	13.6958	13.251	13.4685	13.0985	2.05104	0.563682	2.28917	4.26919	3.60266	8.8253	2.58584	1.08279	3.94812	5.22242	0.443284	2.02193	1.63025	8.04224	6.43041	2.07197	11.3225	0.0949561	2.07309
6.43_359.1518m/z	359.152	6.43305	pos	6-Prenylcatechin	LMPK12020076	Lipids and lipid-like molecules	Polyketides	Flavonoids			46.5	72	M+H	C20H22O6	8.02321	10.1991	10.7732	9.47444	9.9659	9.00142	9.46885	9.91012	8.86635	9.77724	10.4705	8.45489	8.86114	8.39117	8.73508	9.23491	5.34154	24.6503	3.22879	6.8533	3.5129	3.92899	2.29122	6.10263	2.96011	3.21843	21.9932	25.4642	3.31929	2.43466	0.647677	1.41192	1.8737	10.1815	19.6758
6.92_135.1167m/z	135.117	6.9153	pos	(1S,4S)-Dihydrocarvone	LMPR0102090039	Lipids and lipid-like molecules	Prenol lipids	Monoterpenoids		C11415	46.5	34.5	M+H-H2O	C10H16O	-0.818789	1.44808	1.30881	1.41555	1.27158	1.29025	1.35673	1.63289	1.38837	1.36921	1.38846	1.1661	1.38447	1.13055	1.16927	1.28051	0.850088	1.10799	1.05305	0.641408	0.723138	0.364202	0.724008	0.672646	1.04792	1.10355	0.785352	4.7882	1.02439	0.746536	0.789761	0.838102	0.263679	0.61815	3.10693
7.03_401.3054m/z	401.305	7.03418	neg	25-hydroxy-23-oxavitamin D3	LMST03020045	Lipids and lipid-like molecules	Sterol Lipids	Secosteroids			46.5	45.7	M-H	C26H42O3	-1.75578	6.43061	5.35042	5.85965	5.93419	5.60636	6.22611	5.91719	5.99929	7.42286	6.03936	6.32232	5.71813	6.20207	6.36303	6.58429	2.78696	0.189612	1.17648	0.0319846	0.437955	0.686432	1.00145	2.57064	0.386698	2.12419	0.248566	7.20467	5.48146	1.05493	2.0818	1.8734	1.40522	1.10032	4.4489
8.87_883.6091n	884.616	8.86567	pos	PC(22:4(7Z,10Z,13Z,16Z)/22:5(7Z,10Z,13Z,16Z,19Z))	HMDB08648	Lipids and lipid-like molecules	Glycerophospholipids	Glycerophosphocholines			46.5	38	M+H, M+Na	C52H86NO8P	0.0296826	5.85379	6.6125	5.31716	3.94329	5.06392	4.29062	4.70214	5.00893	5.71291	4.93605	6.15293	4.37493	5.2545	6.86384	5.0083	1.61e-10	15.5981	1.61e-10	1.61e-10	0.125034	1.61e-10	1.61e-10	1.61e-10	0.237869	1.61e-10	15.1723	156.263	1.31137	0.0851017	1.61e-10	0.817476	0.868045	0.846657	87.8818
4.90_333.2054m/z	333.205	4.9026	pos	5S-Hp-18R-HEPE	LMFA03070034	Lipids and lipid-like molecules	Fatty Acyls	Eicosanoids			46.4	39.1	M+H-H2O	C20H30O5	-1.77513	5.17734	4.99089	6.17952	4.8823	5.29808	5.66723	5.4327	6.18751	5.06151	6.29836	6.00942	6.04972	6.8181	6.32474	6.70275	5.84812	0.935259	4.74643	5.95693	14.6578	6.72656	5.22129	4.53406	10.1512	6.96046	0.680821	4.46231	4.11915	5.5973	8.1205	6.20133	8.81953	5.26488	3.9523
6.47_347.2587m/z	347.259	6.4723	neg	pregnan-21-al	LMST02030162	Lipids and lipid-like molecules	Sterol Lipids	Steroids		C00891	46.4	37.1	M+FA-H	C21H34O	-1.65071	52.0542	50.8876	48.5498	48.7415	50.4923	48.9716	51.7025	53.6239	54.1127	52.942	48.9298	49.035	49.3233	46.8293	47.1947	30.1723	1.46071	22.1754	13.5037	14.3661	17.644	25.3514	23.5483	16.8002	27.4597	1.78862	34.4011	38.9601	24.4053	33.1259	39.4932	32.2607	7.15582	24.9104
7.27_370.2959m/z	370.296	7.27487	neg	N-oleoyl ethanolamine	LMFA08040015	Organic nitrogen compounds	Organonitrogen compounds	Amines			46.4	35.7	M+FA-H	C20H39NO2	-1.12501	2.18378	2.46526	2.2468	2.79889	2.38506	2.25739	2.27459	2.45058	2.41907	3.06521	2.46595	2.87324	2.69229	2.24363	2.73086	0.906972	0.529276	0.334581	0.728457	0.638804	0.621979	0.802684	0.68522	0.540722	0.396846	1.4382	21.1376	2.13284	0.891384	0.689257	1.39091	1.25295	2.4432	8.99058
0.57_146.1055n	147.113	0.568967	pos	L-Lysine	HMDB00182	Organic acids and derivatives	Carboxylic acids and derivatives	Amino acids, peptides, and analogues	**	C00047	46.3	33.6	M+H-H2O, M+H	C6H14N2O2	-0.492529	5.98593	5.94886	6.03147	6.2868	5.71944	6.41562	5.95511	6.38136	6.29631	6.48596	6.51155	6.75438	6.06595	6.3012	6.13702	8.39097	7.67277	7.57813	11.1304	10.1471	10.7653	8.8889	7.64632	9.2731	8.10025	7.66661	4.64809	6.36109	8.65817	6.1988	6.64067	6.82309	7.77402	4.7347
0.74_145.0496m/z	145.05	0.741517	pos	3-hexenedioic acid	LMFA01170087	Lipids and lipid-like molecules	Fatty Acyls	Fatty acids and conjugates			46.3	34	M+H	C6H8O4	0.56419	28.803	30.1068	29.1674	30.0201	33.6736	28.2869	30.2108	29.9914	30.578	28.3994	32.5556	32.287	32.3778	30.1391	31.7269	39.6839	22.2547	53.379	43.6082	68.9949	56.6279	44.3975	40.9379	62.5751	28.1487	33.4645	31.2562	35.9592	35.6096	39.1499	40.3272	34.8297	31.6542	22.8147
3.42_287.2007m/z	287.201	3.41862	pos	3beta,6alpha-dihydroxy-5alpha-androst-9(11)-en-17-one	LMST02020109	Unclassified	Unclassified	Unclassified			46.3	35.2	M+H-H2O	C19H28O3	0.493855	47.6018	50.2927	48.3082	48.097	46.7822	51.2806	48.5091	49.9422	48.2844	49.0706	50.1039	53.5914	49.4891	52.8351	51.5712	84.2018	29.298	162.529	408.329	143.816	78.5303	152.733	87.9178	126.712	57.9265	71.1539	117.86	26.9469	51.6241	130.145	51.2387	105.267	31.8812	35.3633
3.83_299.2007m/z	299.201	3.83183	pos	8-deoxy-J2-IsoP	LMFA03110062	Unclassified	Unclassified	Unclassified			46.3	42.7	M+H-H2O	C20H28O3	0.429949	37.6969	37.4961	37.5178	36.4056	37.4197	38.595	36.5595	39.0289	39.0911	38.7751	39.0985	41.6265	39.4226	41.477	41.4278	28.0979	3.44929	25.4442	24.4324	23.0927	27.5215	29.0307	30.2325	28.754	28.6462	3.22848	21.6716	32.4695	25.6607	25.9891	28.4411	33.8686	34.2568	32.1263
4.57_349.2355m/z	349.235	4.57247	pos	Ceriporic acid A	LMFA01170126	Lipids and lipid-like molecules	Fatty Acyls	Fatty Acids and Conjugates			46.3	44.5	M+Na	C19H34O4	1.68893	13.5867	14.2348	13.5313	14.096	12.4619	12.9724	13.6859	13.3904	15.4187	13.4212	13.9916	14.7256	13.3692	16.1149	14.7177	14.2927	3.63446	10.6896	10.8514	7.02474	7.88052	11.5244	10.7355	8.84008	12.4501	3.08295	8.29788	14.3175	9.85086	16.1474	14.2502	12.3167	11.4319	13.4107
6.11_494.3245m/z	494.325	6.10948	pos	PS(O-18:0/0:0)	LMGP03060002	Lipids and lipid-like molecules	Glycerophospholipids	Glycerophosphoserines			46.3	37.2	M+H-H2O	C24H50NO8P	0.783893	17.4479	17.7805	17.092	17.3026	17.285	17.2301	17.3886	18.0415	17.3394	16.8241	18.4178	16.9414	17.4124	17.293	18.5905	17.0535	3.66232	15.9282	12.7406	14.5394	16.7703	14.2678	16.4655	17.2314	22.0809	3.84577	39.4908	18.0361	15.01	18.4605	17.4497	19.6682	16.27	38.1009
6.33_356.1859m/z	356.186	6.32947	pos	PC(6:0/0:0)	LMGP01050062	Lipids and lipid-like molecules	Glycerophospholipids	Glycerophosphocholines			46.3	51.7	M+H	C14H30NO7P	7.51045	3.66563	4.03979	4.3838	4.36372	3.7928	3.36425	3.77778	4.09331	4.44007	3.55538	2.82802	4.21142	3.07273	2.90188	3.22596	5.08935	4.86862	3.24868	5.14453	3.63607	3.9681	4.76531	4.56148	4.74866	4.37481	4.29225	3.11154	5.00657	4.91061	5.01014	4.32059	5.36215	4.15179	2.51537
6.42_572.3712m/z	572.371	6.4193	pos	LysoPC(20:1(11Z))	HMDB10391	Lipids and lipid-like molecules	Glycerophospholipids	Glycerophosphocholines	**	C04230	46.3	37.7	M+Na	C28H56NO7P	4.54182	139.92	139.411	136.642	133.801	138.506	137.112	137.496	143.783	140.478	136.864	142.14	140.529	137.919	138.38	139.741	20.2091	110.576	7.31372	6.02278	5.77187	8.2188	4.58743	11.8442	5.50132	6.59394	132.325	1287.12	24.3951	4.70866	3.93577	6.1939	4.81408	57.6967	506.806
7.17_429.3361m/z	429.336	7.17175	neg	(22R)-25-hydroxy-22-methoxyvitamin D3	LMST03020342	Lipids and lipid-like molecules	Sterol Lipids	Secosteroids			46.3	40.8	M-H	C28H46O3	-3.11611	27.0877	27.0782	27.5595	28.5691	28.5369	30.5448	31.6664	33.2438	36.0403	35.3191	31.4483	32.9954	33.6481	36.465	37.8341	8.57347	0.0992367	4.91029	0.202631	0.236456	0.539741	3.34024	10.1925	2.31296	6.5231	0.114197	16.5941	14.0494	1.12128	10.6045	13.307	3.13224	0.483275	5.48081
7.43_494.3253m/z	494.325	7.43348	neg	PC(16:0/0:0)[rac]	LMGP01050113	Lipids and lipid-like molecules	Glycerophospholipids	Glycerophosphocholines			46.3	39.5	M-H	C24H50NO7P	0.132223	4.80732	4.8604	4.828	4.91486	5.44905	4.6731	5.638	4.4866	5.00912	5.61432	5.23289	4.95979	4.69032	4.68228	4.52515	3.33222	9.06196	0.415445	0.392559	0.052276	1.17837	2.41867	3.84783	1.16477	3.27161	13.6119	40.0121	5.44078	0.833149	1.58753	2.42724	1.829	4.38709	15.4698
8.57_880.5831m/z	880.583	8.57	pos	PC(22:5(4Z,7Z,10Z,13Z,16Z)/20:3(5Z,8Z,11Z))	HMDB08671	Lipids and lipid-like molecules	Glycerophospholipids	Glycerophosphocholines	**	C00157	46.3	38.9	M+Na	C50H84NO8P	0.497767	5.22097	5.21498	4.3439	4.06391	5.59097	4.61528	5.44875	5.28782	5.76965	5.03055	4.93978	4.1283	4.41687	4.71727	4.85567	1.61e-10	10.9115	1.61e-10	1.61e-10	0.214646	0.0583621	0.116209	1.61e-10	0.0801617	1.61e-10	17.3	207.107	0.465239	0.0248045	0.0768648	0.17871	1.61e-10	0.296286	104.378
9.09_676.5292m/z	676.529	9.08743	neg	PE(O-16:0/16:0)	LMGP02020103	Lipids and lipid-like molecules	Glycerophospholipids	Glycerophosphoethanolamines			46.3	43	M-H	C37H76NO7P	0.79817	4.58663	4.69694	5.44532	4.42664	5.62358	4.83657	5.53187	5.5887	6.37735	5.53923	6.05929	5.81357	6.18861	6.48547	5.77219	1.61e-10	1.61e-10	1.61e-10	0.269376	1.61e-10	0.411658	1.61e-10	1.61e-10	0.377101	0.402314	1.61e-10	3.65086	0.52624	0.696904	1.61e-10	0.258079	1.19492	1.61e-10	1.49501
4.80_560.2985m/z	560.298	4.80495	neg	LysoPC(18:4(6Z,9Z,12Z,15Z))	HMDB10389	Lipids and lipid-like molecules	Glycerophospholipids	Glycerophosphocholines			46.2	43.9	M+FA-H	C26H46NO7P	-1.7333	12.127	11.114	10.1776	9.06204	12.705	9.17235	8.20915	8.8265	8.2632	8.27939	14.0326	17.1003	8.25689	8.46376	8.19342	4.80797	1.61e-10	2.36204	0.981826	1.79755	1.61466	3.27287	3.09508	1.43338	2.62611	0.21582	2.13885	6.15035	0.603701	3.84636	3.66796	4.60837	1.61e-10	0.234485
7.60_429.3369m/z	429.337	7.5985	neg	6-deoxo-3-dehydroteasterone	LMST01031124	Lipids and lipid-like molecules	Sterol Lipids	Sterols			46.2	37.9	M-H	C28H46O3	-1.11015	11.9879	11.8138	11.7001	12.155	12.39	12.4538	12.7396	12.7925	13.8899	13.3954	13.2233	11.9983	13.3202	13.0196	12.8609	4.09064	0.000164772	2.9469	0.242299	0.339627	0.996506	0.713501	2.88191	1.69596	3.50857	0.00304865	8.69559	5.37228	2.23966	4.56644	4.91073	4.0984	1.47914	5.39391
8.71_700.5522n	723.541	8.70755	pos	SM(d18:1/16:1)	LMSP03010041	Lipids and lipid-like molecules	Sphingolipids	Phosphosphingolipids			46.2	35.1	M+H, M+Na	C39H77N2O6P	0.454377	133.848	133.381	134.669	127.703	130.138	131.02	131.589	131.913	133.781	135.075	127.872	133.458	129.736	120.578	137.974	34.3049	47.2572	22.1226	40.0112	43.9898	42.3029	20.3124	17.9298	54.6916	41.0063	56.6972	615.461	60.3414	44.1802	38.8781	51.5134	80.0405	45.2411	306.596
9.10_784.5849m/z	784.585	9.09763	pos	PS(O-16:0/22:2(13Z,16Z))	LMGP03020016	Lipids and lipid-like molecules	Glycerophospholipids	Glycerophosphoserines			46.2	35.2	M+H-H2O	C44H84NO9P	-0.227154	495.021	473.312	462.578	441.887	487.221	510.533	482.052	499.81	513.887	486.857	493.948	520.273	519.688	552.428	523.964	81.5519	344.743	32.308	29.8678	31.052	41.542	32.2744	62.1371	50.7466	64.9145	302.377	1829.88	300.907	51.5784	88.945	91.2208	91.3558	285.623	1486.5
9.35_733.5619n	734.569	9.35215	pos	PC(16:0/16:0)	HMDB00564	Lipids and lipid-like molecules	Glycerophospholipids	Glycerophosphocholines	**	C00157	46.2	34.8	M+H, M+Na	C40H80NO8P	-0.396472	447.547	443.986	425.669	426.374	436.697	433.735	422.296	441.823	457.362	439.069	438.616	466.021	450.638	457.518	454.972	192.561	298.851	113.343	172.579	227.162	161.433	184.95	146.914	217.373	232.354	306.731	506.732	426.486	260.178	357.89	324.18	397.834	380.332	524.528
9.36_750.5438m/z	750.544	9.35587	neg	PE(O-16:0/22:5(4Z,7Z,10Z,13Z,16Z))	LMGP02020006	Lipids and lipid-like molecules	Glycerophospholipids	Glycerophosphoethanolamines			46.2	39.4	M-H	C43H78NO7P	-0.677104	89.244	89.4555	87.4189	84.305	85.9577	86.3267	83.7429	87.2512	91.3404	84.0748	85.664	82.5756	81.2036	83.2456	76.2799	21.5373	135.747	12.6541	1.47539	2.68242	4.87115	23.0923	64.3429	7.28047	15.6316	165.565	851.513	120.771	4.23454	50.9881	87.8744	9.82324	185.999	494.774
0.71_565.0476m/z	565.048	0.706833	neg	Uridine diphosphate glucose	HMDB00286	Nucleosides, nucleotides, and analogues	Pyrimidine nucleotides	Pyrimidine nucleotide sugars	**	C00029	46.1	34.4	M-H	C15H24N2O17P2	-0.211656	715.483	679.118	635.824	562.343	585.785	580.435	587.145	646.833	654.189	627.219	561.328	560.229	583.634	508.031	518.192	1371.14	418.862	817.697	751.019	494.812	747.529	907.692	803.789	847.755	902.45	659.789	909.735	1218.15	759.588	1529	2336.19	473.162	998.61	324.383
0.73_243.0854n	244.093	0.733967	pos	Cytidine	HMDB00089	Nucleosides, nucleotides, and analogues	Pyrimidine nucleosides	Unclassified		C02961	46.1	39	M+H, M+Na, M+NH4, M+H-H2O	C9H13N3O5	-0.483816	165.288	165.243	164.979	159.416	170.481	172.277	175.806	182.742	182.722	171.392	186.292	191.414	194.128	209.432	187.501	267.009	202.374	307.791	298.542	268.837	223.913	286.798	259.194	228.896	221.264	222.622	179.082	195.059	224.653	178.778	181.185	173.67	211.883	147.591
0.87_145.0495m/z	145.05	0.86525	pos	3-Methylglutaconic acid	HMDB00522	Lipids and lipid-like molecules	Fatty Acyls	Fatty acids and conjugates			46.1	32.1	M+H	C6H8O4	-0.000940785	47.0417	48.947	45.5506	43.9108	40.7708	45.87	42.5484	45.5297	45.7629	46.3843	46.4484	46.6686	48.2647	53.088	45.6981	64.2696	56.7849	69.5824	82.3495	83.7547	61.5799	68.7857	56.6076	98.0619	46.9295	69.6162	42.6651	52.6117	44.0638	53.0879	62.7966	52.7909	39.8892	26.7961
3.76_209.1541m/z	209.154	3.76152	neg	3E,5E-tridecadienoic acid	LMFA01030244	Lipids and lipid-like molecules	Fatty Acyls	Fatty Acids and Conjugates			46.1	36.1	M-H	C13H22O2	-3.00523	63.4302	63.8703	60.7839	61.9956	59.9426	62.1206	63.9515	68.5971	72.4296	69.4156	62.9791	65.3553	68.7869	66.1239	67.6781	120.895	265.017	229.893	127.563	207.952	98.2575	452.825	247.323	101.743	135.545	61.3691	66.4651	93.3754	103.087	88.8222	74.9344	129.374	43.6779	51.5314
5.22_379.2098m/z	379.21	5.2157	neg	15-Keto-13,14-dihydroprostaglandin A2	HMDB01244	Lipids and lipid-like molecules	Fatty Acyls	Eicosanoids			46.1	42.8	M+FA-H	C20H30O4	-8.29452	24.2165	25.5229	25.6414	23.8914	24.979	25.3173	24.9599	25.5611	25.7588	26.8768	23.8825	25.6857	26.365	25.5125	25.9997	32.9619	1.61e-10	25.3112	30.124	79.6833	51.8009	22.1486	12.4281	52.9459	28.8057	0.0869104	5.36407	16.818	26.9135	14.3848	12.673	29.3286	0.0409643	4.53603
7.19_401.3056m/z	401.306	7.1855	neg	(-)-Ceriferol 1	LMPR0105030001	Lipids and lipid-like molecules	Prenol lipids	Isoprenoids			46.1	36.2	M+FA-H	C25H40O	-1.33714	4.5405	4.01124	4.34629	4.03708	4.54423	4.5157	4.00052	5.14367	4.28664	4.59936	4.09459	4.82325	4.6355	4.9498	4.22972	1.32247	1.61e-10	0.23465	0.0244936	0.254853	1.61e-10	0.31675	1.36522	0.570569	1.37733	1.61e-10	1.2956	2.13231	0.545252	1.64058	1.41346	1.28407	0.473417	1.1589
8.78_854.5670m/z	854.567	8.78317	pos	PC(22:5(7Z,10Z,13Z,16Z,19Z)/18:2(9Z,12Z))	HMDB08697	Lipids and lipid-like molecules	Glycerophospholipids	Glycerophosphocholines	**	C00157	46.1	44.8	M+Na	C48H82NO8P	0.0087975	86.5242	84.4308	86.4094	79.4797	77.8009	81.8879	84.4705	84.2335	85.0735	83.3248	74.0747	83.8828	79.9484	68.4107	80.6277	3.29469	120.388	0.0208947	0.0969398	0.0256924	0.182311	1.61e-10	0.177444	0.2762	0.229814	156.994	465.231	21.2166	0.283773	0.559698	2.00486	0.410999	31.6392	374.409
0.64_120.0653m/z	120.065	0.637733	pos	L-Homoserine	HMDB00719	Organic acids and derivatives	Carboxylic acids and derivatives	Amino acids, peptides, and analogues	**	C00263	46	34.1	M+H	C4H9NO3	-1.63483	0.898917	0.871861	0.684454	0.713154	0.918606	0.914553	1.05188	1.1941	0.935686	1.0618	0.996172	0.977396	1.08544	1.15539	0.976518	1.09643	1.00704	1.54537	1.52202	2.50459	2.61479	0.998585	0.92756	1.51972	1.46125	1.47716	0.962417	1.21169	1.7477	0.751093	1.28076	1.15089	1.52939	1.02002
1.70_164.0712m/z	164.071	1.69503	neg	L-Phenylalanine	HMDB00159	Organic acids and derivatives	Carboxylic acids and derivatives	Amino acids, peptides, and analogues	**	C00079	46	35.2	M-H	C9H11NO2	-3.00112	83.6058	82.0608	78.5019	81.1241	80.6894	79.9492	86.3831	94.9645	93.3738	85.6619	81.4406	81.1712	87.2524	85.5512	86.2988	135.187	120.175	129.192	128.1	147.262	151.339	140.532	139.387	107.151	123.749	94.0346	83.5938	93.007	102.454	108.266	122.302	93.6035	95.1091	79.9489
11.34_132.1019m/z	132.102	11.3432	pos	gamma-caprolactone	LMFA07040010	Organoheterocyclic compounds	Lactones	Gamma butyrolactones			46	31.7	M+NH4	C6H10O2	0.115132	4.94217	4.67214	5.11962	5.05814	5.04215	5.57434	5.64942	6.46463	6.34946	6.53529	7.84763	8.14354	7.34406	7.27405	8.08715	7.60502	8.05933	9.35947	8.00857	11.2666	9.51619	7.83124	8.19723	7.24499	7.18309	6.5277	4.7159	6.14703	7.35945	7.13712	6.03814	5.93825	7.30679	4.45051
3.65_325.2157m/z	325.216	3.64557	pos	16,17-epoxy-DHA	LMFA04000014	Lipids and lipid-like molecules	Fatty Acyls	Docosanoids			46	36.5	M+H-H2O	C22H30O3	-1.41878	27.1535	25.6079	26.2396	24.8524	27.4949	26.6895	26.0981	27.6983	27.3919	28.1424	27.7468	28.993	27.6571	29.4618	29.3823	15.816	0.534997	12.3999	9.51658	10.2587	14.4167	11.1814	17.2044	14.9666	15.1393	0.313649	16.4904	19.6768	12.5958	14.7608	19.3901	19.5613	18.8759	18.1506
3.67_344.2339n	345.241	3.66618	pos	21-HDHA	LMFA04000060	Lipids and lipid-like molecules	Fatty Acyls	Docosanoids			46	39.3	M+H-H2O, M+H	C22H32O3	-3.62261	107.64	102.845	101.948	103.187	99.2815	105.082	102.831	103.652	104.376	103.806	103.88	109.347	106.014	107.39	111.162	36.4416	1.12125	33.218	25.684	18.4535	33.0775	27.85	37.7707	29.6334	36.5858	2.15466	45.5182	71.5373	36.8301	51.2729	59.9767	66.4451	70.9231	64.6366
5.17_427.2128m/z	427.213	5.16757	neg	3,12-Dioxochola-1,4,9(11)-trien-24-oic Acid	LMST04010325	Unclassified	Unclassified	Unclassified			46	43.3	M+FA-H	C24H30O4	0.446483	11.085	11.1573	11.5745	11.8434	11.3038	13.2629	10.8839	11.0406	11.1655	10.8914	10.0055	10.4112	11.2266	11.5217	12.026	9.18554	1.61e-10	6.88667	2.61428	5.83974	5.62095	7.35924	7.84347	6.2629	11.3868	1.61e-10	7.12465	10.1482	3.32101	7.78642	8.62208	4.2792	1.61e-10	3.25472
6.40_482.3230m/z	482.323	6.39868	pos	PA(20:1(11Z)/0:0)	LMGP10050026	Lipids and lipid-like molecules	Glycerophospholipids	Glycerophosphates			46	36.3	M+NH4	C23H45O7P	-2.48297	25.4249	26.4365	27.1184	26.8576	28.1016	27.4822	26.7551	29.8883	29.4252	28.3288	33.4297	31.168	30.1893	29.4143	29.7528	15.3081	10.9046	13.3349	9.03738	12.2692	14.6763	8.99502	14.7337	9.30051	12.7678	11.4329	116.352	24.6227	12.0973	15.3805	12.9501	11.9771	25.3603	64.7836
8.78_858.5998m/z	858.6	8.78317	pos	PC(22:5(4Z,7Z,10Z,13Z,16Z)/20:3(8Z,11Z,14Z))	HMDB08672	Lipids and lipid-like molecules	Glycerophospholipids	Glycerophosphocholines	**	C00157	46	46.7	M+H	C50H84NO8P	-1.12907	6.80032	7.38514	7.13625	6.71199	6.87893	6.40109	6.53208	6.39531	7.87485	8.88283	9.73472	6.61196	5.79523	7.5511	6.22423	0.371373	12.5649	0.100111	0.14399	1.61e-10	1.61e-10	0.18329	0.484172	1.61e-10	1.61e-10	13.0321	102.224	1.29416	1.61e-10	0.330028	0.136356	1.61e-10	1.26235	54.5542
9.80_784.6457n	807.634	9.79917	pos	SM(d18:2/22:0)	LMSP03010092	Lipids and lipid-like molecules	Sphingolipids	Phosphosphingolipids			46	36.6	M+H, M+Na	C45H89N2O6P	-0.190979	14.0314	12.9778	13.8761	14.8672	14.1557	13.08	13.4574	14.1286	12.4839	13.0025	12.8385	12.1898	11.8878	12.6637	11.1206	2.05347	5.19382	0.121364	1.02376	2.14518	1.04842	0.655601	1.60658	5.92119	2.26231	4.55135	74.9062	7.24181	2.05437	3.56272	4.36983	10.2206	1.87803	39.4439
0.64_273.0378m/z	273.038	0.638	neg	Mevalonate-P	LMFA01050415	Organic acids and derivatives	Organic phosphoric acids and derivatives	Phosphate esters	**	C01107	45.9	32.3	M+FA-H	C6H13O7P	-1.12963	10.8357	10.7672	11.441	10.7078	9.93145	9.60181	10.099	10.7961	11.2762	10.6906	10.1488	10.2299	11.2744	10.9623	9.92546	19.0691	14.6175	22.5495	15.2106	10.6097	13.5603	25.404	25.354	15.7101	19.5388	9.52936	7.93089	13.2678	12.5035	14.6465	13.4558	13.9832	10.7567	8.05013
1.59_268.0808n	269.088	1.58602	pos	Allopurinol riboside	HMDB00481	Nucleosides, nucleotides, and analogues	Pyrazolo[3,4-d]pyrimidine glycosides	Unclassified			45.9	30.6	M+H, M+Na	C10H12N4O5	0.0632278	638.972	634.158	629.186	630.152	666.861	684.615	648.85	643.416	655.064	635.336	651.268	718.68	773.551	836.845	751.399	777.871	1103.04	1170.67	751.234	579.188	552.276	895.345	935.27	685.598	703.932	888.091	847.096	776.091	778.786	876.241	853.692	718.92	769.847	581.369
4.60_299.2823n	282.279	4.59997	pos	Sphingosine	HMDB00252	Organic nitrogen compounds	Organonitrogen compounds	Amines	**	C00319	45.9	32.5	M+H-H2O, M+H	C18H37NO2	-0.363364	312.635	317.74	307.617	309.184	283.662	290.504	304.54	298.367	303.083	296.202	289.715	317.929	304.853	312.372	294.868	33.5401	145.318	25.5795	30.822	26.248	24.1822	29.7089	29.134	32.2148	35.5832	214.871	2865.45	103.484	29.669	49.0048	47.7692	40.8449	118.38	1021.37
5.22_271.2271m/z	271.227	5.22258	neg	4-hydroxy palmitic acid	LMFA01050048	Unclassified	Unclassified	Unclassified			45.9	37	M-H	C16H32O3	-2.74016	9.31202	9.28915	8.36032	8.82021	9.04458	9.37724	9.4471	10.2182	9.29359	9.47681	9.04393	9.39199	10.0777	9.47018	10.0834	14.9365	12.8215	10.4575	18.2549	23.0029	25.1328	12.8919	9.45596	46.845	11.6259	7.46969	8.93253	9.64448	13.8739	9.21308	9.91932	12.1237	8.37464	7.78332
5.44_467.3013n	468.309	5.44377	pos	LysoPC(14:0)	HMDB10379	Lipids and lipid-like molecules	Glycerophospholipids	Glycerophosphocholines			45.9	31	M+H, M+Na, M+H-H2O	C22H46NO7P	0.159384	176.887	182.229	179.877	172.048	171.599	176.029	183.412	180.898	181.387	175.367	168.389	177.595	175.275	175.923	174.505	127.339	95.8892	106.975	76.3538	83.4675	99.9145	95.5663	102.535	99.5094	121.576	96.9962	1143.32	137.705	90.5157	102.494	111.965	113.339	148.098	509.389
5.71_369.2429m/z	369.243	5.71102	neg	(11Z)-8,18-propano-retinal	LMPR01090045	Lipids and lipid-like molecules	Prenol lipids	Isoprenoids			45.9	36.3	M+FA-H	C23H32O	-2.0269	5.5912	5.32057	5.53015	5.50791	5.5889	5.31701	5.79261	5.95302	5.29363	5.31924	5.90544	6.14329	5.53562	5.85145	5.19372	4.09791	1.61e-10	2.09081	0.591807	0.577632	1.47493	2.03278	4.13407	1.71524	5.32578	1.61e-10	5.43465	4.85472	0.84743	2.64721	4.00508	1.24808	0.411443	4.52945
6.60_479.3371n	480.344	6.60492	pos	LysoPC(P-16:0)	HMDB10407	Lipids and lipid-like molecules	Glycerophospholipids	Glycerophosphocholines			45.9	37.2	M+H, M+Na	C24H50NO6P	-1.06933	294.301	299.87	303.787	293.545	283.887	291.368	286.79	291.803	286.679	291.479	302.851	296.912	297.77	304.737	285.321	106.658	193.773	78.3604	80.1463	74.1335	79.195	73.4837	94.3486	71.5952	89.1205	264.808	2112.6	159.094	74.9805	77.9536	84.8872	78.9273	189.897	926.334
3.51_405.2643m/z	405.264	3.51388	neg	1alpha,23-dihydroxy-24,25,26,27-tetranorvitamin D3	LMST03020020	Lipids and lipid-like molecules	Sterol Lipids	Secosteroids			45.8	34.7	M+FA-H	C23H36O3	-0.827188	2.21875	2.41594	2.52195	2.5759	2.0205	2.33823	2.9353	2.28783	2.4823	2.6749	2.49179	2.98252	2.56362	2.05146	2.47452	0.104736	0.962359	2.56166	1.61e-10	0.101957	0.0140704	1.61e-10	0.115765	1.38079	1.07037	0.0802053	1.61e-10	1.61e-10	2.50467	1.43742	7.98869	7.47929	0.178201	0.079046
5.19_305.2119m/z	305.212	5.1882	neg	11-Hydroxyandrosterone	LMST02020086	Lipids and lipid-like molecules	Steroids and steroid derivatives	Androstane steroids		C14606	45.8	36.5	M-H	C19H30O3	-1.13862	11.9287	11.6727	11.2227	11.7167	12.8065	11.784	12.3024	12.3219	12.4424	12.3159	12.0217	12.4106	12.4087	12.9554	12.3871	7.84281	0.106035	5.00529	8.27918	4.21861	6.67315	5.03616	4.34443	4.61772	6.17621	1.61e-10	6.83131	5.78763	5.05986	7.79895	6.8551	6.9154	0.67767	3.78724
6.75_649.3952n	672.414	6.74983	pos	PS(12:0/14:1(9Z))	LMGP03010046	Lipids and lipid-like molecules	Glycerophospholipids	Glycerophosphoserines			45.8	38.2	M+H-H2O, M+Na	C32H60NO10P	-0.485918	159.351	160.054	148.763	153.273	153.251	150.176	143.882	148.501	148.81	146.85	161.097	154.162	142.86	147.853	140.172	121.585	6.55711	86.3317	97.1533	102.895	103.681	107.092	102.793	131.162	126.562	10.928	340.219	205.521	121.067	183.133	174.766	178.853	141.97	394.053
7.38_510.3919m/z	510.392	7.38153	pos	PC(O-18:0/0:0)	LMGP01060014	Lipids and lipid-like molecules	Glycerophospholipids	Glycerophosphocholines	**	C04317	45.8	30.1	M+H	C26H56NO6P	0.276201	97.9444	96.0938	95.1568	93.261	92.0569	93.2888	92.9748	92.559	91.4983	90.1088	87.5263	96.4267	95.6843	96.332	94.0702	27.3491	15.3363	19.9626	19.3394	16.2466	18.1756	21.2298	22.5733	21.5893	27.0907	35.0574	446.995	51.4162	26.3923	30.7058	32.395	30.4297	61.5256	296.412
8.66_850.5605m/z	850.561	8.65615	neg	PC(22:5(4Z,7Z,10Z,13Z,16Z)/16:1(9Z))	HMDB08660	Unclassified	Unclassified	Unclassified	**	C00157	45.8	30.6	M+FA-H	C46H80NO8P	0.184327	29.2859	28.7648	30.2166	27.6029	28.8283	29.9076	29.9662	29.1409	30.8475	29.7586	28.0137	24.7633	26.3225	25.3696	24.5008	5.76322	43.8756	1.42738	1.61e-10	0.104134	0.160243	3.35655	11.992	1.33016	4.3971	41.9155	161.293	31.4504	1.20693	16.6951	22.7174	2.44306	52.0019	168.767
5.40_373.2356m/z	373.236	5.40252	pos	9-deoxy-9-methylene-PGE2	LMFA03010058	Lipids and lipid-like molecules	Fatty Acyls	Eicosanoids			45.7	35.5	M+Na	C21H34O4	2.00602	7.28171	7.83707	7.40396	6.62723	7.46986	7.86912	8.45164	7.3847	8.65999	8.2481	8.44956	8.36959	7.02661	8.96459	8.55906	6.15001	0.164886	4.35638	3.14521	1.90524	3.01471	4.12494	5.637	2.00083	4.7692	0.157033	12.1642	6.25183	3.75094	5.40772	6.1498	2.75593	8.18456	16.6693
5.45_513.3024m/z	513.302	5.44968	neg	(6RS)-6,19-epidioxy-24,24-difluoro-25-hydroxy-6,19-dihydrovitamin D3	LMST03020146	Lipids and lipid-like molecules	Sterol Lipids	Secosteroids			45.7	40.8	M+FA-H	C27H42F2O4	-1.97172	11.4093	13.0416	12.1545	12.7381	12.9851	13.6236	12.9422	13.1349	13.5877	13.9017	12.8339	13.8969	13.5222	14.0281	14.1251	6.94778	7.19106	6.56934	2.91555	3.65675	5.76549	4.67717	5.76973	4.38257	6.65209	9.44064	90.5759	8.30907	4.53021	4.48823	6.32196	3.98261	9.43397	30.954
7.81_834.5259m/z	834.526	7.81482	pos	PS(18:0/20:4(8Z,11Z,14Z,17Z))	HMDB10165	Lipids and lipid-like molecules	Glycerophospholipids	Glycerophosphoserines	**	C02737	45.7	45.1	M+Na	C44H78NO10P	0.411247	83.9925	76.6106	74.7772	73.6951	83.5894	73.0205	76.2005	79.7914	80.5588	79.2095	90.2698	107.585	107.146	76.9375	97.7016	25.4765	0.806739	26.8314	17.483	77.2205	30.1278	17.2473	19.2161	29.8709	18.043	1.5227	198.144	85.7369	19.9371	34.3383	37.2732	38.6496	89.6161	182.096
9.43_860.6136m/z	860.614	9.42777	pos	PC(22:0/18:4(6Z,9Z,12Z,15Z))	HMDB08536	Lipids and lipid-like molecules	Glycerophospholipids	Glycerophosphocholines	**	C00157	45.7	34.2	M+Na	C48H88NO8P	-0.459019	17.9483	21.2783	16.4731	20.4999	21.835	23.9996	21.385	20.9325	21.3466	27.0733	22.7687	23.4503	21.4206	15.6395	17.8839	3.66632	26.8218	0.692407	0.402158	0.410933	0.56781	0.511861	1.47651	0.692453	1.19011	16.0286	44.768	9.77488	1.07009	2.88483	4.22481	2.20539	10.2079	47.8074
1.32_261.1447m/z	261.145	1.32463	pos	7-oxo-11E,13-Tetradecadienoic acid	LMFA01060185	Lipids and lipid-like molecules	Fatty Acyls	Fatty Acids and Conjugates			45.6	37.3	M+Na	C14H22O3	-5.91155	39.0038	40.2737	41.8045	44.4483	42.3602	40.9955	40.4271	42.1642	41.3413	41.4011	43.7188	45.1538	43.2345	47.5849	43.9377	51.1512	40.471	57.3743	64.5108	57.5813	38.7711	44.8543	54.8648	52.4242	39.4092	49.5472	34.2232	34.6968	49.2469	60.2449	51.9755	31.9389	39.0429	34.5861
1.58_261.1687m/z	261.169	1.57805	neg	3-Hydroxydodecanoic acid	HMDB00387	Organic acids and derivatives	Hydroxy acids and derivatives	Medium-chain hydroxy acids and derivatives			45.6	49.1	M+FA-H	C12H24O3	-9.40703	5.2997	11.1485	9.14715	9.83327	8.95602	4.52373	4.11954	8.39308	4.32482	5.06773	5.89878	14.6582	9.27217	8.27519	7.1723	12.5929	9.27864	22.4136	7.26181	10.8082	10.5919	16.0326	16.0154	13.0442	13.4126	10.497	12.9182	5.70522	7.38927	19.3213	11.6778	10.3748	13.1909	12.3638
3.56_290.2690m/z	290.269	3.55618	pos	Juniperic acid	LMFA01050051	Lipids and lipid-like molecules	Fatty Acyls	Fatty Acids and Conjugates			45.6	30.2	M+NH4	C16H32O3	0.150771	94.8807	94.1914	94.1018	92.9081	94.1662	100.59	101.309	102.918	98.8672	99.6803	97.5202	107.108	106.176	109.103	104.829	96.4816	45.3921	48.6444	61.0232	83.0481	62.2934	76.1545	59.3404	71.9365	78.6136	35.5868	151.449	122.573	57.0223	93.1325	80.4685	73.7053	63.3877	144.881
6.31_612.3519m/z	612.352	6.30725	neg	PS(21:0/0:0)	LMGP03050026	Lipids and lipid-like molecules	Glycerophospholipids	Glycerophosphoserines			45.6	34.3	M+FA-H	C27H54NO9P	0.0800353	32.9129	32.6724	31.4737	35.043	33.8544	34.8001	35.4142	36.6996	40.1151	39.3488	36.2924	39.5976	37.0635	39.7573	39.0438	35.8312	1.72286	36.6538	55.7364	63.2005	64.5277	34.6347	16.4446	57.6069	39.7916	1.27976	7.66945	23.5549	59.1003	40.8564	27.6657	80.0114	3.7614	8.43886
6.47_688.4163m/z	688.416	6.46743	pos	PC(16:0/9:0(COOH))	LMGP20010007	Unclassified	Unclassified	Unclassified			45.6	35.8	M+Na	C33H64NO10P	0.382172	95.0944	90.9285	89.1403	83.364	95.8822	84.6053	82.4882	83.3883	83.0104	85.5697	103.514	90.9155	86.7561	86.0818	90.0054	71.1914	1.94847	55.5971	55.6289	71.5887	77.6776	59.2167	60.1773	78.2752	71.6774	6.39259	156.262	118.553	61.5261	108.745	108.326	101.704	93.1303	200.274
8.44_337.3108m/z	337.311	8.43608	neg	22-Docosanolide	LMFA07040059	Lipids and lipid-like molecules	Fatty Acyls	Fatty esters			45.6	32.1	M-H	C22H42O2	-1.22535	49.7052	46.3364	46.6999	46.9908	47.0205	49.4001	54.7589	51.7909	55.1133	52.5979	52.8651	53.0232	52.8528	50.882	50.8736	15.8551	13.3888	12.6109	7.55055	9.17085	7.19384	10.6043	16.7742	8.33473	12.6528	18.4211	339.056	21.0253	12.1355	14.1688	26.958	23.8808	35.5241	130.782
9.04_909.7056m/z	909.706	9.04263	pos	PC(22:5(4Z,7Z,10Z,13Z,16Z)/22:0)	HMDB08676	Lipids and lipid-like molecules	Glycerophospholipids	Glycerophosphocholines	**	C00157	45.6	32.9	M+NH4	C52H94NO8P	0.128982	23.9985	25.2624	24.5586	24.6771	24.4112	24.2444	26.2182	25.3313	25.9318	24.7078	28.4743	26.8951	23.3294	23.0511	22.5853	1.74686	24.4394	0.0491118	1.61e-10	0.230318	1.61e-10	1.61e-10	1.61e-10	1.61e-10	1.61e-10	24.9597	51.7552	7.9495	0.0311768	0.568402	1.25647	0.353496	9.66306	54.4672
0.63_333.0564m/z	333.056	0.631133	neg	Orotidine	HMDB00788	Nucleosides, nucleotides, and analogues	Pyrimidine nucleosides	Unclassified	**	C01103	45.5	35.4	M+FA-H	C10H12N2O8	-4.02906	244.68	227.444	224.572	205.647	215.867	199.758	217.802	245.618	254.652	239.096	221.844	220.657	230.836	219.279	219.427	246.977	211.32	296.149	309.71	278.047	389.277	337.091	337.144	675.459	302.098	159.603	101.996	197.101	218.109	220.274	262.442	232.708	191.858	127.887
11.34_134.1176m/z	134.118	11.3364	pos	3-Methyl-2-butenyl formate	LMFA07010575	Organic acids and derivatives	Carboxylic acids and derivatives	Carboxylic acid derivatives			45.5	28.9	M+NH4	C6H12O2	-0.00356125	7.4619	7.81588	8.233	8.58429	8.47949	10.0846	10.4299	10.216	10.1246	10.8007	12.2235	13.1852	13.4693	13.3326	13.9118	12.2554	14.5004	14.1474	13.1124	16.8496	15.208	13.8268	12.184	12.0042	12.4118	11.7793	8.30396	9.90086	12.705	11.7284	9.93742	9.30669	11.7151	6.96518
3.51_265.1803m/z	265.18	3.50702	neg	(+)-delta-Cuprenen-4alpha-ol	LMPR0103140002	Lipids and lipid-like molecules	Prenol lipids	Isoprenoids			45.5	32.5	M+FA-H	C15H24O	-2.62751	8.25611	8.30526	7.8415	7.81542	7.58428	7.76511	8.07616	8.42887	8.17525	8.46062	8.69429	9.00387	8.39253	8.30771	8.4826	7.43824	19.6361	15.8665	8.3618	17.3599	6.35508	37.6651	17.6715	7.56814	10.0387	3.48083	4.31112	6.79492	8.24792	7.16741	5.81692	11.6879	2.84214	3.78575
5.75_300.2095n	301.216	5.75318	pos	8,11,14,18-Eicosatetraynoic acid	LMFA01030692	Lipids and lipid-like molecules	Fatty Acyls	Fatty Acids and Conjugates			45.5	32.5	M+H-H2O, M+H	C20H28O2	1.93816	30.5755	32.2299	31.7011	29.7092	29.3595	30.2719	31.1496	31.5348	32.5197	32.6107	31.7833	32.5824	31.6976	32.3236	30.4708	24.4788	0.133332	19.3201	25.6725	15.8997	18.3232	19.1066	29.2508	16.9803	20.6092	0.101547	49.5466	25.9558	18.6538	11.6988	12.8266	12.3508	40.1808	53.4621
6.09_299.2584m/z	299.258	6.09407	neg	11Z-heptadecen-1-ol	LMFA05000052	Lipids and lipid-like molecules	Fatty Acyls	Fatty alcohols			45.5	33.9	M+FA-H	C17H34O	-3.10613	12.8104	13.1723	13.4057	12.3981	12.7332	12.0034	13.0607	13.4315	12.6119	12.1398	13.2558	13.1462	12.7428	12.6715	13.241	16.2028	14.382	18.086	18.7958	26.7319	25.7394	19.7972	16.1961	24.582	17.9861	12.2289	22.2515	14.2707	16.3341	14.2686	15.3613	17.5983	13.6384	16.679
4.36_315.1963m/z	315.196	4.36475	neg	PGA2 1,15-lactone	LMFA03010200	Lipids and lipid-like molecules	Fatty Acyls	Eicosanoids			45.4	33.2	M-H	C20H28O3	-0.706293	42.101	40.7984	40.7079	40.6716	41.2344	41.6726	42.0793	45.2852	44.0689	43.093	43.313	45.3683	44.4765	44.9511	47.1608	30.4706	1.61e-10	31.0149	30.0465	26.7995	31.8411	25.2585	16.8159	28.3417	31.5877	1.61e-10	17.4473	23.6136	34.9703	28.6641	21.3772	38.7385	0.233756	15.802
7.40_313.1671m/z	313.167	7.40227	pos	Iridodial glucoside	LMPR0102070035	Lipids and lipid-like molecules	Prenol lipids	Isoprenoids		C11670	45.4	39.3	M+H-H2O	C16H26O7	7.58945	45.8903	46.2352	45.8164	45.432	39.1486	40.6708	43.522	41.5295	38.8016	40.1372	34.0309	37.9337	36.3675	36.0675	37.86	37.6473	36.0588	28.0657	40.1399	31.6184	28.6733	35.0353	37.8255	34.977	38.7434	37.0406	65.4528	41.7313	35.4909	36.084	35.145	38.7392	37.9087	52.4376
2.18_179.0484m/z	179.048	2.18282	pos	Cysteinylglycine	HMDB00078	Organic acids and derivatives	Carboxylic acids and derivatives	Amino acids, peptides, and analogues	**	C01419	45.3	29.2	M+H	C5H10N2O3S	-0.443484	57.348	58.2193	60.1756	61.7956	55.311	56.299	55.9435	59.1049	58.8719	58.953	56.8042	56.6265	58.1658	58.9628	59.2311	24.6859	1.72027	39.4031	17.7651	8.98664	20.1161	32.7804	47.4512	19.6858	26.7275	2.00021	39.3788	34.6099	26.6633	28.3676	46.2012	36.7839	40.3463	36.7094
3.49_105.0697m/z	105.07	3.4943	pos	2,4,6-octatrienal	LMFA06000036	Lipids and lipid-like molecules	Fatty Acyls	Fatty aldehydes			45.3	28.6	M+H-H2O	C8H10O	-1.26156	66.0223	64.1872	62.7829	60.6852	62.5475	65.0173	61.794	64.0701	63.29	63.3643	64.8596	66.7165	67.9576	70.9588	67.276	62.3838	85.6593	102.368	122.7	78.0362	112.504	68.2107	55.3329	77.8714	53.2065	57.6742	60.5921	49.8848	112.881	61.1298	53.199	119.761	49.9334	53.2309
4.72_339.1932m/z	339.193	4.72377	pos	(-)-Cleistanthol	LMPR0104100004	Lipids and lipid-like molecules	Prenol lipids	Isoprenoids			45.3	31.1	M+Na	C20H28O3	0.28355	7.95899	7.91307	9.25816	8.82263	8.06529	7.99493	9.1667	8.91465	9.19439	9.46139	8.99879	9.59708	9.25304	9.4939	10.0014	5.11954	1.61e-10	3.98245	13.878	9.86799	34.2656	4.0271	5.03904	15.9772	12.5358	0.152614	5.32991	5.478	8.92455	3.9637	4.03695	7.97126	5.93497	7.4534
7.25_355.3216m/z	355.322	7.25423	neg	omega-hydroxy behenic	LMFA01050079	Unclassified	Unclassified	Unclassified			45.3	32.3	M-H	C22H44O3	-0.512123	1.3206	1.42903	1.47983	1.44727	1.21391	1.58433	1.06991	1.81774	1.44054	1.58348	1.67815	0.912915	1.57895	1.22982	1.41783	0.193312	1.61e-10	0.0992835	0.835373	0.162834	1.61e-10	0.312974	0.185113	0.160391	0.859246	1.008	4.07146	0.928081	0.378444	0.760261	0.661553	0.991162	0.774484	1.79073
7.32_499.3070m/z	499.307	7.3166	neg	Coenzyme Q4	LMPR02010003	Lipids and lipid-like molecules	Prenol lipids	Quinone and hydroquinone lipids			45.3	35.4	M+FA-H	C29H42O4	1.07496	3.68876	2.98579	2.81197	3.26127	3.30852	2.68447	3.01497	3.01269	2.80437	3.93402	4.01124	3.70122	4.09603	3.11075	3.27329	1.20335	1.38007	1.38649	1.45649	1.26071	0.860126	1.6725	2.1999	1.16428	2.39397	1.59225	16.8243	2.03888	1.59525	1.80191	2.00386	1.54289	1.83689	8.91913
8.04_373.3109m/z	373.311	8.03717	neg	12,14-Pentacosadiynoic acid	LMFA01030745	Lipids and lipid-like molecules	Fatty Acyls	Fatty Acids and Conjugates			45.3	30.1	M-H	C25H42O2	-0.77068	13.8316	14.126	13.9959	14.3174	15.235	14.5267	14.8545	15.1269	16.6728	16.5399	13.5487	13.7096	12.9905	14.9594	13.4486	3.19719	4.49903	2.08407	1.61e-10	0.150351	0.723836	1.62675	6.36322	0.549992	2.56577	8.15674	129.477	9.80425	0.316657	3.25418	6.05088	1.14526	13.9372	54.1944
8.66_828.5513m/z	828.551	8.65938	pos	PC(22:6(4Z,7Z,10Z,13Z,16Z,19Z)/16:0)	LMGP01011116	Unclassified	Unclassified	Unclassified			45.3	39.5	M+Na	C46H80NO8P	-0.0360888	74.2869	72.8199	74.9839	73.7823	69.1754	71.4291	76.6409	75.0857	71.7109	75.5176	63.6505	72.4908	69.9164	61.6969	69.1633	3.06894	101.364	1.61e-10	0.0419582	1.30236	1.36977	0.40722	0.796651	1.7133	0.295253	75.0594	738.605	22.0686	0.692073	1.76734	2.97158	2.38064	30.9483	592.363
9.13_833.5915n	834.599	9.12513	pos	PC(18:0/22:6(9Z,11Z,13Z,15Z,17Z,19))	LMGP01010823	Lipids and lipid-like molecules	Glycerophospholipids	Glycerophosphocholines			45.3	41	M+H, M+Na	C48H84NO8P	-2.32112	184.367	177.889	181.114	177.965	164.476	180.04	176.487	187.03	184.452	171.747	159.938	179.203	174.273	160.345	171.617	19.185	276.139	2.1477	1.4879	0.790554	2.45637	1.50647	6.89251	4.79837	5.44588	262.028	600.437	67.8421	3.97365	11.2981	16.2685	7.1093	75.6121	516.225
9.15_812.5813m/z	812.581	9.14932	neg	PC(O-16:0/20:4(5E,8E,11E,14E))	LMGP01020054	Lipids and lipid-like molecules	Glycerophospholipids	Glycerophosphocholines			45.3	29.4	M+FA-H	C44H82NO7P	0.23783	62.9903	58.5646	59.711	59.6998	59.666	57.9129	60.9754	60.4725	60.9962	57.7103	56.9073	50.3144	53.9322	54.353	58.1005	37.0517	50.6162	25.379	3.89996	3.93534	9.74173	30.9199	56.762	14.4187	22.3382	75.7529	77.6663	70.6014	12.0831	46.8423	78.1326	14.9768	77.2781	77.1096
9.23_880.6073m/z	880.607	9.23215	neg	PC(18:1(9Z)/22:4(7Z,10Z,13Z,16Z))	HMDB08120	Unclassified	Unclassified	Unclassified	**	C00157	45.3	30.7	M+FA-H	C48H86NO8P	0.018875	25.4751	23.7495	22.4109	23.8557	24.4279	22.3113	22.9461	22.4389	23.7949	23.328	21.5235	19.5148	21.5113	21.8617	22.922	12.7971	42.0978	6.52794	0.198323	0.46295	2.9318	10.2709	22.0934	4.56811	8.33949	32.232	38.7954	32.0839	2.05304	19.8178	28.3596	5.17086	30.8964	41.3969
9.38_830.5917m/z	830.592	9.37648	neg	PC(14:0/22:2(13Z,16Z))	HMDB07888	Lipids and lipid-like molecules	Glycerophospholipids	Glycerophosphocholines			45.3	32.6	M+FA-H	C44H84NO8P	0.000301691	84.1067	85.6938	83.0559	84.9227	84.4837	82.9325	83.5106	86.2608	85.2336	86.752	82.6921	80.1915	83.9079	84.949	83.2957	62.4507	86.3969	53.6506	41.6276	50.9348	67.34	65.3887	58.7191	78.3671	62.7949	70.3534	61.5716	91.3785	66.224	85.9733	96.3318	92.1085	77.3223	73.5126
11.41_118.1226m/z	118.123	11.4052	pos	1-methyl-cyclopentanol	LMFA05000538	Lipids and lipid-like molecules	Fatty Acyls	Fatty alcohols			45.2	28.7	M+NH4	C6H12O	-0.652104	5.66773	5.46049	6.00077	5.58032	5.43525	5.77529	5.55204	5.72965	6.06106	5.77846	5.80674	6.32489	5.8223	6.11455	5.90161	8.26409	9.4914	9.41023	9.98451	11.175	8.22404	9.1607	8.03661	8.79525	8.26676	8.03807	5.45768	7.33035	7.54754	6.97194	6.95724	6.94313	6.61534	4.65529
2.20_113.0603m/z	113.06	2.2021	neg	Adipaldehyde	LMFA06000008	Lipids and lipid-like molecules	Fatty Acyls	Fatty aldehydes			45.2	31.7	M-H	C6H10O2	-3.99141	5.10914	4.70887	5.13575	5.27088	5.54259	5.32301	5.3829	5.52609	5.75374	5.44501	4.82273	4.58947	5.05253	5.24508	5.35539	7.92491	5.54792	8.30089	8.20015	9.51709	7.78163	7.85902	6.86619	7.04192	6.10852	6.32811	5.07685	6.65396	7.85542	8.43928	7.44241	5.28943	6.22919	5.38795
3.94_355.1886m/z	355.189	3.93505	pos	PGJ3	LMFA03010180	Lipids and lipid-like molecules	Fatty Acyls	Eicosanoids			45.2	31.7	M+Na	C20H28O4	1.94562	20.4832	22.2227	21.1577	22.254	21.359	21.9913	23.3727	23.9031	22.7441	23.0572	24.4944	26.1075	25.7258	25.5653	25.4443	21.2108	0.167806	11.1804	18.2832	23.0224	18.0313	14.2028	10.4803	21.7062	19.4836	0.147044	13.5752	21.6267	15.9615	14.3133	13.6643	17.5661	14.5153	17.0432
4.67_448.3420m/z	448.342	4.66878	pos	N-stearoyl tyrosine	LMFA08020100	Organic acids and derivatives	Carboxylic acids and derivatives	Amino acids, peptides, and analogues			45.2	30.5	M+H	C27H45NO4	-0.385669	18.1848	18.8311	17.9545	19.521	21.551	19.4893	19.6749	19.9389	18.8397	19.274	27.3706	20.0853	19.3097	19.771	19.6151	5.1293	51.5945	4.72946	1.93747	3.26631	20.7367	2.68067	2.27663	1.62	2.72763	22.6461	169.323	3.35558	2.6033	4.08282	1.92	1.14115	5.34132	48.0921
5.76_297.2424m/z	297.242	5.75915	neg	12-oxo-octadecanoic acid	LMFA02000256	Unclassified	Unclassified	Unclassified			45.2	34.3	M-H	C18H34O3	-3.6253	50.0153	49.6659	47.0973	47.2585	48.4984	49.2519	52.4583	52.4619	57.0233	54.2829	53.7371	52.4946	54.778	54.7583	55.0173	54.4273	39.0498	56.7371	61.4307	53.1035	52.9962	55.0428	52.1988	51.6461	54.584	28.8047	49.7064	44.9398	56.6537	48.3696	47.0756	59.4866	33.9459	43.0146
5.88_419.2773m/z	419.277	5.88455	pos	24-Nor-5beta-cholane-3alpha,7alpha,12alpha,22,23-pentol	LMST04060001	Unclassified	Unclassified	Unclassified			45.2	36.6	M+Na	C23H40O5	1.34695	15.8672	14.4405	14.8613	11.9003	17.814	14.959	13.6169	13.5287	12.5434	13.9431	21.4313	14.4595	13.652	13.8275	16.6454	17.7477	18.9217	18.8045	26.0625	21.9113	23.3786	17.0106	17.7939	18.9814	16.6678	17.5471	24.0497	16.0639	16.9993	16.0372	14.3732	17.3916	14.8699	17.5175
6.55_598.3858m/z	598.386	6.54993	pos	LysoPC(22:2(13Z,16Z))	HMDB10400	Lipids and lipid-like molecules	Glycerophospholipids	Glycerophosphocholines	**	C04230	45.2	31.2	M+Na	C30H58NO7P	2.5786	82.3184	80.6213	80.1014	74.2363	76.388	70.6115	71.9858	70.2993	73.9675	68.6531	75.8848	72.3748	67.9675	66.2627	66.5271	13.6088	51.0425	8.48896	4.85817	7.75893	11.1315	7.53405	9.35162	9.13591	7.12845	54.7603	683.914	31.0308	5.51161	12.135	12.6102	11.2287	32.0189	272.773
7.39_554.3827m/z	554.383	7.38535	neg	PC(O-16:0/O-2:0)	LMGP01040041	Unclassified	Unclassified	Unclassified			45.2	28	M+FA-H	C26H56NO6P	-0.127509	11.6327	12.8791	12.8901	12.0274	12.7421	12.6236	12.8908	13.3695	13.1775	13.393	13.1681	13.472	13.0934	12.6383	14.1011	7.17938	2.6667	6.54808	2.68326	2.80372	3.39019	5.0485	5.70636	3.88138	6.888	13.0161	53.1339	8.94587	6.9267	8.0281	6.70907	7.19947	12.9056	32.7102
7.46_401.2889m/z	401.289	7.461	neg	MG(0:0/18:1(9Z)/0:0)	LMGL01010024	Lipids and lipid-like molecules	Glycerolipids	Monoradylglycerols			45.2	35.7	M+FA-H	C21H40O4	-5.38944	12.9633	13.6262	14.3682	14.5391	14.9969	15.3167	15.3796	16.3861	17.2256	15.8476	16.501	17.0027	17.0069	17.1277	18.3138	10.0925	7.24354	4.77705	2.46067	3.16583	3.75386	6.4292	8.07685	5.37156	8.31937	18.8323	70.3694	16.157	7.38221	9.58251	10.0323	6.70831	17.9953	37.6415
8.67_900.5761m/z	900.576	8.6699	neg	PC(22:5(4Z,7Z,10Z,13Z,16Z)/20:4(5Z,8Z,11Z,14Z))	HMDB08673	Lipids and lipid-like molecules	Glycerophospholipids	Glycerophosphocholines	**	C00157	45.2	29.6	M+FA-H	C50H82NO8P	0.0982103	11.6077	11.6267	12.3875	11.8373	11.5104	12.7743	12.3405	11.1724	12.4872	10.3174	10.4607	9.71639	10.517	9.82616	9.72158	1.72507	22.9516	0.178915	1.61e-10	1.61e-10	1.61e-10	0.121697	8.65243	1.61e-10	0.181542	35.2242	144.222	13.3563	1.61e-10	4.54384	11.2802	1.61e-10	42.0544	107.017
0.82_162.0761m/z	162.076	0.824	pos	Aminoadipic acid	LMFA01170098	Organic acids and derivatives	Carboxylic acids and derivatives	Amino acids, peptides, and analogues	**	C00956	45.1	27	M+H	C6H11NO4	0.121423	15.5019	16.5198	15.2697	16.5383	16.3878	16.6103	17.2988	17.3976	17.1881	17.8371	18.6221	18.9044	17.6116	17.4149	16.9138	13.4972	6.08155	11.9493	13.2606	13.4255	6.60374	14.7729	20.7082	11.6825	9.05898	10.3616	9.84062	9.31586	9.27213	16.7418	20.8747	14.1206	10.1771	6.84848
3.32_333.2066m/z	333.207	3.32127	neg	8-J2-IsoP	LMFA03110059	Unclassified	Unclassified	Unclassified			45.1	29.9	M-H	C20H30O4	-1.6712	95.653	95.1465	98.3794	97.2293	96.6318	100.052	100.815	103.669	106.935	105.968	105.544	108.604	109.083	110.225	107.788	41.3183	1.61e-10	48.5573	55.4761	50.6765	107.846	38.9884	22.7543	116.682	98.4983	0.411339	26.7249	28.0998	74.726	44.2606	31.0747	91.8218	3.86236	27.7533
5.65_341.2501m/z	341.25	5.64915	neg	TrHA	LMFA01030853	Lipids and lipid-like molecules	Fatty Acyls	Fatty Acids and Conjugates			45.1	39.2	M-H	C23H34O2	4.34	7.09423	7.24399	8.19623	8.08866	8.14915	9.04662	8.93391	8.53869	9.66445	10.1339	9.84898	10.1096	10.9118	10.1409	10.034	6.5169	1.84691	5.66975	5.5535	8.15684	7.38857	4.08565	3.60308	6.91407	4.85996	2.04068	6.51012	3.44242	7.94557	6.03638	5.14765	11.1853	4.59887	5.0848
6.28_572.3708m/z	572.371	6.28135	pos	LysoPC(22:4(7Z,10Z,13Z,16Z))	HMDB10401	Lipids and lipid-like molecules	Glycerophospholipids	Glycerophosphocholines	**	C04230	45.1	29.1	M+H	C30H54NO7P	-0.534548	73.2867	71.9482	71.5446	69.401	65.8715	67.6737	66.213	66.7616	68.8565	65.6137	66.006	66.6717	62.2634	62.1048	60.366	7.81046	41.6817	1.86749	2.11283	1.81445	2.02852	1.97927	3.9574	2.00967	2.43702	53.7025	464.611	17.151	1.98662	2.82484	3.79756	2.57436	24.7419	203.23
6.74_385.2384m/z	385.238	6.7405	neg	(22E)-1alpha,3beta-Dihydroxychola-5,16,22-trien-24-oic Acid	LMST04010342	Unclassified	Unclassified	Unclassified			45.1	35	M-H	C24H34O4	-0.188362	3.33478	3.31929	3.11402	2.81808	3.29951	3.88555	3.95891	4.02231	3.51748	3.1606	3.8357	4.18864	3.98035	4.12923	4.65135	1.11659	0.810586	1.45835	1.69366	1.73105	1.27175	2.97781	1.67625	1.47799	2.22213	0.687283	15.78	2.15452	2.10115	2.24304	1.98729	2.32968	0.986307	5.54485
6.87_629.4548m/z	629.455	6.8711	neg	3,4-Dihydrospheroidenone	LMPR01070155	Lipids and lipid-like molecules	Prenol lipids	Isoprenoids			45.1	34.8	M+FA-H	C41H60O2	-4.5978	256.563	251.184	256.82	244.279	247.681	253.447	262.132	268.908	288.057	279.823	249.668	224.707	242.845	239.073	239.63	136.616	246.023	71.6963	15.5899	12.1402	26.1385	103.823	301.562	26.7072	82.6533	429.037	994.517	278.08	22.0906	87.9654	167.493	18.0519	575.756	936.697
7.12_569.4298m/z	569.43	7.11963	pos	LysoPC(20:0)	HMDB10390	Lipids and lipid-like molecules	Glycerophospholipids	Glycerophosphocholines	**	C04230	45.1	29.5	M+NH4	C28H58NO7P	1.66789	24.4335	22.7116	24.0742	23.5641	21.3139	21.7238	21.6167	22.4626	23.3433	22.4725	21.1204	21.7455	20.5902	18.2463	19.8584	15.9777	39.2047	8.86297	9.84007	6.42213	8.97245	10.5574	13.549	6.97492	13.2551	29.1616	60.7268	19.7402	11.8333	8.39516	9.28532	10.6019	21.4525	32.5608
7.12_852.6118m/z	852.612	7.12363	neg	PE(P-20:0/22:4(7Z,10Z,13Z,16Z))	LMGP02030091	Lipids and lipid-like molecules	Glycerophospholipids	Glycerophosphoethanolamines			45.1	32.3	M+FA-H	C47H86NO7P	-0.6869	13.849	14.6135	13.0713	15.0824	13.4691	13.6331	14.345	13.6764	13.122	13.6589	11.5269	11.6464	12.2247	15.2854	15.1107	2.68286	8.14732	0.167397	0.510609	1.07082	0.974618	0.0952099	4.04257	0.902573	1.71486	11.5436	71.1529	6.81124	0.650653	2.11489	3.21773	1.37907	16.0752	45.2988
9.00_473.3998m/z	473.4	8.99998	neg	Tetrahymanol	LMPR0106210001	Lipids and lipid-like molecules	Prenol lipids	Triterpenoids		C06083	45.1	31.1	M+FA-H	C30H52O	-0.407708	6.19811	9.99019	6.65605	6.30945	6.65335	7.09201	7.52986	6.65208	8.10026	7.56257	7.40943	7.67097	7.81116	7.20975	7.11631	16.3326	12.3124	13.9645	12.5777	12.1323	11.7104	19.0995	14.241	12.5912	14.9771	8.26085	0.790033	7.78711	11.7409	15.7827	16.0701	12.9905	5.78215	1.68505
1.75_159.0683n	142.065	1.75108	pos	3-Methyl-quinolin-2-ol	66381	Unclassified	Unclassified	Unclassified			45	29.8	M+H-H2O, M+H	C10H9NO	-0.428391	10.1549	11.0173	10.9036	11.8799	10.1671	11.0942	10.1938	10.5911	11.3202	10.9777	10.7687	10.611	10.7718	11.5162	11.3615	14.6763	13.9061	13.5426	16.2689	18.7838	17.8774	14.8423	13.6638	15.6556	14.4196	13.9678	10.7015	10.9627	13.516	12.0504	12.7821	12.3384	11.9562	8.33662
1.78_109.0290m/z	109.029	1.7845	neg	Muconic dialdehyde	LMFA06000011	Organooxygen compounds	Carbonyl compounds	Aldehydes			45	33.1	M-H	C6H6O2	-4.36312	4.62864	4.03629	4.65698	4.29176	4.2831	4.28563	4.22242	4.61513	5.02372	4.58921	3.95803	4.52156	4.48624	4.25682	4.35555	7.45198	5.61474	4.45296	5.96835	2.60907	10.2513	5.6061	3.2677	6.8173	6.21181	3.04854	2.81593	0.495296	1.71027	0.805858	4.04047	2.44067	1.15314	0.415471
3.23_347.2215m/z	347.221	3.22613	pos	Insignin A	LMST02030222	Lipids and lipid-like molecules	Sterol Lipids	Steroids			45	38.3	M+H-H2O	C21H32O5	-0.524149	10.3577	10.2057	10.104	9.82588	10.0448	10.0847	10.798	10.563	10.6448	10.4601	10.9032	10.5114	10.636	11.2475	12.1148	6.38549	0.929634	11.6434	20.5582	4.71726	12.4765	16.009	5.86719	9.01618	4.08962	8.27423	6.4841	10.3412	5.07567	11.9471	7.52978	9.84959	3.11258	7.8442
4.12_510.3187m/z	510.319	4.11867	pos	PC(14:0/2:0)	LMGP01010504	Lipids and lipid-like molecules	Glycerophospholipids	Glycerophosphocholines			45	31.6	M+H	C24H48NO8P	-0.709506	6.45781	6.21633	6.51255	7.07136	9.00753	7.53075	6.94721	7.16708	7.78273	8.09789	11.0159	7.53471	7.53945	8.81387	8.51087	8.42584	0.276482	12.3139	9.07497	12.1641	11.9734	13.7855	11.2137	13.8228	14.4388	0.462235	4.0515	8.27674	12.9394	17.2274	15.3621	19.5878	5.46375	7.29348
4.85_602.3106m/z	602.311	4.84622	neg	PC(6:2(3E,5E)/14:2(11E,13E))	LMGP01011236	Lipids and lipid-like molecules	Glycerophospholipids	Glycerophosphocholines			45	34	M+FA-H	C28H48NO8P	1.10871	3.46391	4.45589	3.41724	4.03071	4.11423	4.46109	4.1999	3.87845	3.29539	4.06491	5.47911	5.39589	4.58691	5.1938	5.46403	2.5093	1.61e-10	1.55171	0.270615	0.621405	0.491855	0.674032	1.64453	0.189291	0.664901	0.113962	3.56048	1.90509	1.14966	0.692715	0.371105	0.61681	0.740846	3.28247
4.98_315.2534m/z	315.253	4.9838	neg	9,10-dihydroxy stearic acid	LMFA02000142	Unclassified	Unclassified	Unclassified			45	31.5	M-H	C18H36O4	-2.15847	12.7586	13.7484	12.7229	12.6754	11.7246	12.7277	13.285	13.9635	13.3998	14.5672	12.9425	14.3744	13.9598	13.6691	13.6252	38.3645	19.4556	26.4133	24.7198	30.2222	28.0556	23.8771	15.0509	24.722	17.3249	17.1278	13.5726	13.0492	18.6249	13.9605	17.331	18.4873	21.4107	10.8538
5.57_357.2066m/z	357.207	5.57352	neg	7,8-epoxy-17S-HDHA	LMFA04000013	Lipids and lipid-like molecules	Fatty Acyls	Docosanoids			45	30.8	M-H	C22H30O4	-1.44157	38.1787	37.6561	36.7326	37.567	37.6267	36.1965	36.1016	37.0397	40.4851	37.9295	35.7576	35.9839	35.2763	35.8752	36.0624	480.508	342.797	33.302	32.3818	19.231	30.4946	21.4412	14.9725	17.239	16.5706	12.0831	13.4032	10.858	8.41348	11.8349	6.83717	6.67625	5.87356	8.72588
5.97_477.2862n	478.294	5.9671	pos	PE(18:2(9Z,12Z)/0:0)	LMGP02050011	Lipids and lipid-like molecules	Glycerophospholipids	Glycerophosphoethanolamines			45	29.9	M+H, M+Na	C23H44NO7P	1.43389	82.657	82.9794	82.5706	72.9918	85.1424	82.5747	81.2953	84.2853	83.615	80.2424	95.8343	84.1884	78.2608	79.6198	81.7264	13.3955	89.5315	13.0522	11.0372	15.1264	17.3029	13.125	10.3836	10.519	10.8046	70.3665	551.194	22.9339	9.67675	14.3915	12.4584	15.0731	37.9484	259.492
6.78_398.3022n	399.325	6.77733	pos	1-Oleoyl-2-acetyl-sn-glycerol	424	Unclassified	Unclassified	Unclassified			45	32	M+H-H2O, M+H	C23H42O5	-2.59192	24.2802	26.371	24.4611	25.5226	23.8254	25.3905	26.2901	26.7254	28.1334	26.1923	29.2565	28.5385	25.646	26.333	27.5373	26.0159	5.937	20.0535	15.8414	14.4319	16.9431	18.9183	25.5724	16.813	22.9583	11.7292	68.9501	26.8275	20.1038	29.1741	32.5138	25.4833	23.7509	49.371
7.40_597.4726m/z	597.473	7.3991	neg	DG(15:0/16:1(9Z)/0:0)	HMDB07070	Lipids and lipid-like molecules	Glycerolipids	Diradylglycerols			45	34.2	M+FA-H	C34H64O5	-1.7301	2.45419	2.74082	3.22798	3.61311	4.02998	4.35509	4.02482	3.99087	3.24468	3.59234	3.2237	4.61577	4.57539	4.80109	4.40851	1.25065	0.218718	0.306435	1.61e-10	0.232459	0.173925	1.61e-10	0.737119	0.278189	1.17133	1.59371	33.1583	2.48383	0.481766	1.64914	1.49606	0.623304	3.13496	16.187
8.98_876.6442m/z	876.644	8.97573	pos	PE(24:0/20:3(5Z,8Z,11Z))	HMDB09727	Lipids and lipid-like molecules	Glycerophospholipids	Glycerophosphoethanolamines			45	62.4	M+Na	C49H92NO8P	-1.30905	2.25914	2.34694	2.70191	2.85606	4.4714	3.20192	2.39883	4.39052	5.58975	3.27995	2.44985	4.14744	5.48024	4.56302	4.5831	5.15905	4.74039	9.39891	6.98663	10.2953	5.67068	5.98116	3.362	5.28583	4.74076	3.36927	0.778137	4.42407	4.96941	4.75071	6.53751	4.60226	5.14067	1.86082
2.86_763.2059m/z	763.206	2.8637	pos	Vitexin 4'-O-glucoside-2''-O-rhamnoside	LMPK12110299	Lipids and lipid-like molecules	Polyketides	Flavonoids			44.9	35.7	M+Na	C33H40O19	0.460343	1.39952	1.75315	1.40113	1.65741	1.47931	1.52178	1.1385	1.1931	1.34041	1.23422	1.70854	1.05856	1.57267	1.06255	1.23097	1.00492	1.61e-10	0.534555	0.540947	1.61e-10	1.61e-10	0.846591	0.272654	0.306185	0.798949	0.291638	1.61e-10	0.0111043	0.374239	1.61e-10	1.61e-10	1.21101	0.411142	1.61e-10
3.33_373.2014m/z	373.201	3.32813	neg	6-methylprednisolone	LMST02030158	Lipids and lipid-like molecules	Steroids and steroid derivatives	Hydroxysteroids			44.9	30.7	M-H	C22H30O5	-1.71279	67.0465	67.9679	65.2391	67.0047	65.7495	65.2182	65.7838	68.4444	70.3907	68.3196	67.4014	71.771	72.2595	71.2451	68.5035	47.1676	0.0656797	39.1428	33.0562	37.98	41.3821	38.3402	33.0456	42.3048	50.2177	0.100933	32.6277	43.7526	49.4633	45.47	39.9778	62.7588	1.70675	31.5386
4.94_205.0860m/z	205.086	4.93697	pos	Monoisobutyl phthalic acid	HMDB02056	Benzenoids	Benzene and substituted derivatives	Benzoic acids and derivatives			44.9	25.4	M+H-H2O	C12H14O4	0.154504	540.354	543.236	554.004	557.613	513.352	544.428	571.245	576.591	579.065	579.451	551.742	598.304	563.964	565.64	572.253	827.582	931.527	909.126	1047.75	1084.17	869.026	890.369	883.488	834.67	805.747	760.409	453.459	696.924	800.462	729.628	686.325	694.528	692.517	419.071
5.55_295.2272m/z	295.227	5.54602	neg	(1S,2S)-3-oxo-2-pentyl-cyclopentaneoctanoic acid	LMFA02010013	Lipids and lipid-like molecules	Fatty Acyls	Octadecanoids			44.9	30.7	M-H	C18H32O3	-2.11981	334.062	337.921	327.284	327.038	336.22	333.714	358.586	369.375	387.597	377.519	354.41	371.437	376.641	368.696	376.653	360.913	49.3345	267.327	369.856	493.714	392.59	257.056	158.419	422.522	314.547	42.7111	131.508	171	352.753	216.63	199.781	493.776	67.3719	137.755
6.71_481.3528n	504.342	6.70858	pos	PC(O-8:0/O-8:0)	LMGP01040084	Unclassified	Unclassified	Unclassified			44.9	33.9	M+H-H2O, M+Na	C24H52NO6P	-0.791504	351.007	353.977	354.85	345.37	344.591	347.851	346.909	348.837	352.824	335.291	366.387	364.354	354.687	365.089	369.155	214.207	124.919	182.305	158.181	182.245	179.735	192.928	169.612	189.388	196.727	190.172	3528.56	267.241	178.07	228.848	246.539	235.59	282.829	1521.42
7.18_305.2481m/z	305.248	7.17862	neg	Oncobic acid	LMFA01140021	Lipids and lipid-like molecules	Fatty Acyls	Fatty Acids and Conjugates			44.9	29.6	M-H	C20H34O2	-1.69821	2704	2428.26	2420.53	2289.83	2345.24	2420.33	2632.76	2906.8	3279.38	3121.41	2448.68	2426.21	2508.33	2537.33	2592.69	1278.25	1399.5	879.969	363.762	301.721	445.202	1153.07	1705.71	605.596	1273.66	1934.41	6826.23	1964.82	620.965	1099.79	1629.7	836.053	2898.89	5934.98
3.03_383.2434m/z	383.243	3.02532	neg	11-deoxy-PGE1	LMFA03010054	Lipids and lipid-like molecules	Fatty Acyls	Eicosanoids			44.8	26.9	M+FA-H	C20H34O4	-1.50328	19.9938	20.9612	20.9903	20.9461	21.6345	20.5732	20.805	19.7574	21.1921	21.3417	20.3545	19.8916	21.4341	20.1391	22.3218	78.5592	4.55526	16.8075	212.032	106.618	79.0563	9.59231	5.06505	51.366	42.8513	1.84155	0.772218	19.9009	40.0144	17.8757	12.6189	30.0482	10.1843	15.0192
4.19_313.2369m/z	313.237	4.19277	neg	10S-HpOME	LMFA02000059	Lipids and lipid-like molecules	Fatty Acyls	Octadecanoids			44.8	37.4	M-H	C18H34O4	-4.76177	1.09236	1.36923	1.83531	1.34974	1.16447	1.43314	1.04938	1.46926	1.37518	1.32454	1.44291	1.23616	1.35845	1.60459	1.9091	5.55102	1.81917	2.12189	2.96108	4.69311	2.44998	1.58607	1.38217	2.99392	1.30796	1.46895	0.711692	0.85579	2.22993	1.25167	1.1687	2.4454	2.25403	1.23892
9.43_716.5239m/z	716.524	9.43155	neg	PE(16:0/18:1(11Z))	HMDB08926	Lipids and lipid-like molecules	Glycerophospholipids	Glycerophosphoethanolamines			44.8	28.7	M-H	C39H76NO8P	0.45978	42.1061	43.7965	42.4157	41.3043	39.8433	41.2749	41.7077	43.0277	41.0429	39.3066	41.1657	38.5382	38.1545	39.1773	39.8678	13.7521	32.126	10.3839	3.35628	4.70978	5.36324	12.9885	19.6126	10.5955	13.374	35.9871	209.348	46.0688	8.26266	37.1016	35.3027	15.7171	40.2095	126.65
3.38_195.1377m/z	195.138	3.38425	pos	(+)-cucurbic acid	LMFA02020013	Lipids and lipid-like molecules	Fatty Acyls	Lineolic acids and derivatives			44.7	25.9	M+H-H2O	C12H20O3	-1.07772	21.5714	21.3098	20.1954	19.9215	20.1645	21.2903	21.5034	21.0421	20.9167	21.1331	22.2184	21.4094	24.2412	23.7242	23.64	28.9424	28.8991	29.3239	37.1088	35.681	30.6406	30.4506	28.4116	30.7505	28.4296	23.9952	15.6129	24.2815	27.5635	25.1926	25.2592	26.0779	23.5667	15.5001
3.51_244.2635m/z	244.264	3.50805	pos	pentadecanal	LMFA06000083	Lipids and lipid-like molecules	Fatty Acyls	Fatty aldehydes		C01948	44.7	26.4	M+NH4	C15H30O	0.0493489	4.51117	4.16804	4.44513	4.71204	4.09107	4.78459	4.22692	4.87795	4.86987	4.54486	4.23838	4.87794	4.56782	4.68799	4.67274	3.47418	2.79405	1.84248	2.03033	2.30165	4.07488	2.49076	2.33056	2.37171	2.39571	2.34831	14.7852	2.84221	3.04638	2.19261	1.87337	2.43861	2.2728	7.27963
3.86_397.1988m/z	397.199	3.85932	pos	8-oxo-Resolvin D1	LMFA04000079	Lipids and lipid-like molecules	Fatty Acyls	Docosanoids			44.7	29.4	M+Na	C22H30O5	0.770597	110.625	111.941	112.353	119.742	112.87	118.746	121.476	126.81	123.352	123.777	122.436	127.42	123.51	122.421	126.865	79.9137	4.19412	54.2978	66.8481	71.35	70.2629	57.84	67.4433	76.7556	88.9179	1.42109	64.6133	87.0443	73.2541	80.3453	74.0933	85.2782	86.252	92.1475
3.96_419.2407m/z	419.241	3.95567	pos	PGF2alpha-11-acetate	LMFA03010096	Lipids and lipid-like molecules	Fatty Acyls	Eicosanoids			44.7	29.7	M+Na	C22H36O6	0.81507	108.587	115.45	115.274	114.844	110.814	114.407	116.327	119.775	119.39	120.239	121.211	127.005	122.602	123.727	124.323	61.2976	10.926	34.941	36.4875	34.2974	38.9111	37.7762	46.1987	37.1331	41.9696	7.69021	67.2772	90.6618	43.055	54.7595	56.0294	51.2667	95.0548	72.2024
4.19_465.3447m/z	465.345	4.19428	pos	Sphingosine-1-phosphocholine	LMSP01060001	Lipids and lipid-like molecules	Sphingolipids	Sphingoid bases	**	C03640	44.7	30.8	M+H	C23H49N2O5P	-1.04529	13.8035	14.8046	14.509	14.4661	12.0307	14.0542	15.1851	14.6882	14.4741	14.3231	11.9305	14.0791	15.506	14.9589	14.972	4.25584	0.570298	2.16877	0.681128	1.5717	3.35044	1.99395	4.39792	3.47414	4.70132	1.08068	36.8622	12.1577	3.20413	6.28553	6.42658	4.42932	9.4474	22.8187
5.18_169.1008m/z	169.101	5.1756	pos	4-Methylbiphenyl	88564	Benzenoids	Benzene and substituted derivatives	Biphenyls and derivatives			44.7	47.5	M+H	C13H12	-2.47153	5.54962	5.61647	5.00905	5.80761	4.80709	4.80591	5.10166	5.06492	5.54492	5.2981	5.50159	5.79948	5.61109	5.81439	5.28277	4.19389	2.19825	4.29995	5.39234	4.12941	3.33911	3.96644	4.35796	4.17888	4.69444	1.88109	5.28779	4.88968	4.39015	4.02832	3.76902	3.61513	5.39432	5.09714
5.54_313.2376m/z	313.238	5.53915	neg	8Z-heptadecenoic acid	LMFA01030288	Unclassified	Unclassified	Unclassified			44.7	33	M+FA-H	C17H32O2	-2.96746	11.5318	11.7586	11.6238	10.9304	11.3241	10.714	10.6338	10.8543	11.4037	12.3877	12.1846	12.1225	11.9424	12.5414	11.9132	13.7287	8.31713	13.4536	13.9969	16.9373	12.3505	13.7896	11.4006	13.9141	14.719	5.8615	8.9876	11.5545	12.3569	10.9742	12.0358	13.6309	6.51042	7.36225
6.62_547.3636n	548.371	6.61867	pos	LysoPC(20:2(11Z,14Z))	HMDB10392	Lipids and lipid-like molecules	Glycerophospholipids	Glycerophosphocholines	**	C04230	44.7	29.6	M+H, M+Na	C28H54NO7P	-0.320484	189.25	189.116	192.008	190.473	181.973	182.544	181.742	184.233	179.546	181.012	189.707	181.856	179.348	186.31	182.527	49.6272	109.873	26.1533	20.6797	16.8587	24.3824	23.3657	36.0451	22.4138	33.908	107.977	1140.49	86.2151	31.3109	30.2627	33.9295	33.5779	114.317	554.975
6.84_756.4309m/z	756.431	6.8436	neg	Lipid X	LMSL01020001	Lipids and lipid-like molecules	Saccharolipids	Acylaminosugars			44.7	35.2	M+FA-H	C34H66NO12P	0.614968	12.3161	13.0326	12.6498	12.7628	12.6732	12.8176	14.0937	12.1829	11.2602	11.7013	12.646	14.9753	14.0568	14.9943	15.4495	8.30166	0.78788	4.13525	5.11523	8.09596	5.24591	6.82532	1.64441	9.14814	6.3822	1.30617	4.60849	8.59135	8.46097	8.6462	8.81505	13.9216	0.369475	2.17838
8.05_441.3371m/z	441.337	8.05092	neg	18-acetoxy-vitamin D3	LMST03020404	Lipids and lipid-like molecules	Sterol Lipids	Secosteroids			44.7	26.4	M-H	C29H46O3	-0.782638	10.5118	10.5623	10.7849	10.2171	10.6654	10.7536	11.4867	10.5838	12.075	12.5071	10.4636	9.48552	9.55578	9.108	10.3832	5.12279	10.8236	2.54932	1.61e-10	0.0179999	1.61e-10	5.53808	14.0029	1.41965	3.90587	23.4406	179.626	10.5422	0.94364	18.3509	20.078	0.59824	24.2186	86.5635
9.20_874.5543m/z	874.554	9.20077	pos	PS(20:5(5Z,8Z,11Z,14Z,17Z)/21:0)	LMGP03010672	Lipids and lipid-like molecules	Glycerophospholipids	Glycerophosphoserines			44.7	36.2	M+Na	C47H82NO10P	-2.96516	26.8487	27.0234	26.7962	28.6113	22.3628	26.101	27.4851	26.0216	24.4639	28.3716	21.7379	25.9206	22.5266	20.274	22.4353	7.66246	19.9434	0.886351	0.334773	0.32383	1.14223	1.35387	3.40308	2.34683	2.53435	20.1102	14.7712	16.2948	2.2998	4.30705	6.81437	3.31581	13.6707	23.4041
9.38_876.5696m/z	876.57	9.37965	pos	PS(19:0/22:4(7Z,10Z,13Z,16Z))	LMGP03010478	Lipids and lipid-like molecules	Glycerophospholipids	Glycerophosphoserines			44.7	32.8	M+Na	C47H84NO10P	-3.40162	49.3438	48.3136	48.3753	56.3521	42.1167	47.7481	48.7444	46.7472	44.394	49.145	42.3891	47.4067	45.9289	41.7189	45.1052	29.3186	47.4359	10.4469	20.0595	29.3415	24.4125	19.4469	21.1277	30.9522	23.6604	31.2681	5.65995	40.7035	32.2665	32.415	35.4198	36.3423	39.7296	18.8266
1.77_77.0383m/z	77.0383	1.7717	pos	Phenol	HMDB00228	Benzenoids	Phenols	1-hydroxy-4-unsubstituted benzenoids		C15584	44.6	27.5	M+H-H2O	C6H6O	-3.12706	0.819745	1.02192	0.848768	1.04287	0.820059	0.85427	0.746388	1.04514	0.892527	0.900792	0.961111	1.03223	1.08896	0.79071	0.819083	1.21576	1.18151	1.03769	1.42009	1.43986	1.50322	1.4114	1.53852	1.48359	1.19408	1.09554	0.787855	1.11596	1.22287	1.1149	0.940235	1.12996	0.749716	0.589663
1.77_786.1649m/z	786.165	1.7717	pos	FAD	HMDB01248	Nucleosides, nucleotides, and analogues	Flavin nucleotides	Unclassified	**	C00016	44.6	31.9	M+H	C27H33N9O15P2	0.578033	26.7926	26.8975	27.1374	27.7277	24.2318	23.602	25.9462	26.6473	23.3105	27.9569	26.6959	26.6578	27.4518	29.6531	27.1435	31.1652	24.5376	48.5222	50.4471	34.6777	40.6004	38.9944	31.001	36.3172	29.3043	32.3859	22.5928	22.6997	31.4381	36.5382	29.169	27.1101	25.7981	22.0868
2.11_187.0063m/z	187.006	2.11263	neg	p-Cresol sulfate	HMDB11635	Organic acids and derivatives	Organic sulfuric acids and derivatives	Arylsulfates			44.6	30.7	M-H	C7H8O4S	-4.05867	29.8251	28.3067	27.1509	28.6574	27.6548	28.4078	27.9155	28.4526	30.6095	29.474	26.9648	27.9925	28.1943	28.3855	27.763	19.9331	19.6284	25.0983	21.4264	21.4288	20.39	21.2821	22.1325	17.7422	24.7071	15.3864	14.2725	69.4142	54.0496	54.9367	24.4227	15.4396	36.7625	36.9617
3.32_315.1962m/z	315.196	3.32127	neg	15-deoxy-delta-12,14-PGA2	LMFA03010172	Lipids and lipid-like molecules	Fatty Acyls	Eicosanoids			44.6	28.1	M-H	C20H28O3	-1.23533	108.663	110.301	110.054	108.424	108.01	110.492	112.61	117.272	123.928	120.618	114.252	119.583	121.373	120.635	123.842	46.2388	1.61e-10	66.9209	62.3237	48.9051	120.129	53.405	29.5545	128.864	101.204	6.4607	31.3549	35.7842	84.0531	58.0862	35.7604	108.213	2.6711	31.1574
6.69_322.2718m/z	322.272	6.69485	pos	3-ketosphinganine	LMSP01020002	Organic oxygen compounds	Organooxygen compounds	Carbonyl compounds	**	C02934	44.6	25.4	M+Na	C18H37NO2	0.54807	12.7184	13.0001	12.9557	13.6007	13.0453	12.0128	13.243	13.7111	14.347	14.5038	13.4134	13.1411	13.0523	12.7564	12.7704	5.02291	4.42083	2.37608	1.58083	1.57731	2.07449	2.46994	3.74725	2.47647	4.67652	4.95952	62.5521	8.81124	3.58711	6.38965	6.27453	4.31969	10.3402	36.7325
8.38_770.4983m/z	770.498	8.38108	neg	PS(17:0/18:3(6Z,9Z,12Z))	LMGP03010234	Lipids and lipid-like molecules	Glycerophospholipids	Glycerophosphoserines			44.6	37.6	M-H	C41H74NO10P	0.739427	8.6425	8.24672	8.86235	7.72433	6.74858	8.06626	6.94152	7.30228	7.39818	7.09642	8.79464	6.80076	6.94368	6.95633	5.8065	2.25731	1.61e-10	1.18055	1.61e-10	0.135315	0.711507	3.60261	3.44455	0.171382	2.70785	1.61e-10	5.94483	15.2193	0.547084	10.4622	11.5084	0.516491	1.61e-10	0.751453
0.73_362.0500m/z	362.05	0.727467	neg	Guanosine monophosphate	HMDB01397	Nucleosides, nucleotides, and analogues	Purine nucleotides	Purine ribonucleotides	**	C00144	44.5	30.3	M-H	C10H14N5O8P	-2.00153	11.0292	11.0333	11.7652	11.0219	11.8063	10.7305	11.1369	12.5525	12.0744	12.233	11.6343	12.3566	12.3286	11.2957	11.5064	12.3182	7.64647	34.6436	19.9175	25.0802	24.2777	32.3904	36.8398	20.1785	19.6773	12.1945	15.5919	15.5014	14.1288	19.1104	22.8459	18.7525	10.5055	13.9033
1.59_675.2302m/z	675.23	1.5929	pos	Cuhuoside	LMPK12112010	Lipids and lipid-like molecules	Polyketides	Flavonoids			44.5	43.5	M+H-H2O	C33H40O16	2.65794	8.04132	7.61139	7.73533	8.16292	7.63269	6.06826	7.0111	7.67115	6.97082	6.10949	6.21188	5.95803	7.31133	7.61964	7.24387	3.77451	1.61e-10	4.13917	0.727994	0.116171	0.632044	2.77555	4.85024	0.832254	2.38434	1.61e-10	2.56335	2.46124	1.74035	1.95027	2.88861	1.7506	2.82674	1.92939
3.93_375.2172m/z	375.217	3.93347	neg	Deoxycorticosterone	HMDB00016	Lipids and lipid-like molecules	Steroids and steroid derivatives	Hydroxysteroids	**	C03205	44.5	29.3	M+FA-H	C21H30O3	-1.56123	86.3712	88.9415	87.3023	89.4041	88.6861	89.8064	96.8814	95.0917	100.568	96.4667	95.0316	98.7872	101.416	100.347	104.58	60.4417	0.912663	49.3359	36.6536	41.0266	49.7604	45.1278	42.7137	51.2361	61.4241	0.549406	44.8173	50.4964	60.0709	56.1154	50.0473	74.3877	4.60777	38.703
4.27_363.2506m/z	363.251	4.2699	pos	PGE1 alcohol	LMFA03010053	Lipids and lipid-like molecules	Fatty Acyls	Eicosanoids			44.5	30.8	M+Na	C20H36O4	-0.0489819	28.604	28.299	28.0876	25.7916	25.6636	27.7166	29.0908	29.5726	29.0767	27.7069	26.8587	30.7035	30.4714	31.1858	30.3437	14.5857	0.115894	12.0719	5.13477	4.32241	10.7268	8.973	15.8473	9.3802	13.2625	0.0318208	17.5433	23.8126	13.5274	19.013	19.576	19.1831	22.9452	21.6183
5.22_319.2271m/z	319.227	5.2157	neg	alpha-androstenol	LMST02020008	Lipids and lipid-like molecules	Sterol Lipids	Steroids			44.5	28.9	M+FA-H	C19H30O	-2.6729	460.422	455.176	453.532	466.757	487.62	490.696	539.223	578.46	634.574	615.416	560.673	584.582	601.137	615.166	630.091	515.685	45.3798	598.113	574.788	472.219	633.743	524.251	396.67	541.952	516.413	40.6229	408.224	305.709	607.08	493.916	450.275	569.844	103.522	354.864
5.89_519.3324n	520.34	5.89143	pos	LysoPC(18:2(9Z,12Z))	HMDB10386	Lipids and lipid-like molecules	Glycerophospholipids	Glycerophosphocholines			44.5	27.5	M+H, M+Na	C26H50NO7P	-0.167633	1032.49	1024.91	1040.97	994.863	986.039	1018.32	1037.36	1030.62	1043.87	995.703	990.11	1038.66	1047.74	1077.61	1019.25	276.745	644.546	146.41	133.6	135.643	132.892	114.456	239.894	154.19	208.442	481.373	4122.52	417.753	165.345	134.441	117.858	156.93	673.38	2947.1
6.12_558.3556m/z	558.356	6.11637	pos	PC(19:1(9Z)/0:0)	LMGP01050130	Lipids and lipid-like molecules	Glycerophospholipids	Glycerophosphocholines			44.5	32.6	M+Na	C27H54NO7P	4.81204	16.4742	16.9749	15.2372	15.0694	21.2361	14.285	14.7925	14.2829	15.4398	14.009	27.8794	15.5931	14.9727	15.4789	15.5715	4.11044	12.3722	3.6942	1.75062	4.84277	5.90852	6.0777	1.37078	4.16929	3.12425	17.9248	121.083	3.73583	2.32241	1.85366	3.25911	2.44565	4.43903	33.8002
7.46_389.2897m/z	389.29	7.461	neg	Phytophthora mating hormone alpha1	LMPR0104010014	Lipids and lipid-like molecules	Prenol lipids	Isoprenoids			44.5	39.3	M+FA-H	C20H40O4	-3.32473	5.67563	5.63052	6.17028	5.49134	4.87606	6.17393	6.28031	5.30866	5.32378	5.64125	6.23101	5.54131	6.17302	6.02931	6.20065	10.9611	12.5236	11.1368	11.4997	10.802	10.3649	14.1029	12.9337	10.1108	11.9799	8.83831	3.78871	9.55401	10.0505	10.1235	11.5689	9.90325	7.40203	4.26449
8.60_847.5645m/z	847.565	8.60438	pos	PI(O-20:0/14:0)	LMGP06020044	Lipids and lipid-like molecules	Glycerophospholipids	Glycerophosphoinositols			44.5	32.8	M+Na	C43H85O12P	-3.13447	52.7444	54.5228	55.5615	52.6403	51.4839	50.7682	53.1937	55.0924	51.9128	54.3735	50.0623	55.2117	50.7936	48.8753	52.157	7.53228	1.61e-10	0.385386	0.418988	0.377581	1.04361	0.410103	1.40296	1.36413	1.10114	1.61e-10	162.036	29.9593	0.604542	4.34369	5.83561	3.1349	24.6791	121.696
8.64_677.5000n	678.507	8.63875	pos	PE(15:0/16:0)	LMGP02011236	Lipids and lipid-like molecules	Glycerophospholipids	Glycerophosphoethanolamines			44.5	28.4	M+H, M+Na	C36H72NO8P	0.583953	5.6602	5.75071	6.07122	5.13074	5.41845	5.13542	5.69836	5.41807	4.98308	5.47694	5.08959	5.45084	4.96017	5.01723	5.29622	0.42222	0.214114	0.154765	1.61e-10	0.676411	0.754411	0.000357668	0.332691	1.36997	1.14072	0.297714	46.5723	2.08233	0.594329	1.26389	1.41824	1.53322	2.5022	19.1944
0.73_231.1341m/z	231.134	0.733967	pos	N-(3-oxo-hexanoyl)-homoserine lactone	LMFA08030003	Lipids and lipid-like molecules	Fatty Acyls	Fatty amides		C11839	44.4	26.1	M+NH4	C10H15NO4	0.615656	2.70845	3.14016	1.83839	2.45811	2.96637	2.74312	3.06785	3.0745	3.2606	3.02508	3.23293	2.75803	3.06363	3.00424	3.06952	2.97935	3.14961	5.1313	4.22617	3.25325	3.77903	3.83628	3.56378	2.85291	3.11978	3.69014	2.63841	4.30608	4.20847	3.17229	3.18734	2.98211	4.83608	2.21412
1.17_199.0714m/z	199.071	1.16587	pos	Mimosine	43986	Organic acids and derivatives	Carboxylic acids and derivatives	Amino acids, peptides, and analogues		C04771	44.4	25.3	M+H	C8H10N2O4	0.0899033	0.961094	0.751968	1.13842	2.32027	3.60834	2.89646	3.47328	2.9154	3.25337	2.58921	4.00938	3.84021	3.37937	1.95916	3.17353	3.41199	4.0585	6.02657	1.21076	4.10985	4.38644	2.14603	4.86348	1.31678	3.57123	2.23489	3.94052	1.18607	1.81361	2.99996	2.30034	0.975485	3.44074	2.55574
1.22_95.0490m/z	95.049	1.22087	pos	6-hydroxy-2,4-hexadienal	LMFA06000017	Lipids and lipid-like molecules	Fatty Acyls	Fatty aldehydes			44.4	23.9	M+H-H2O	C6H8O2	-0.840566	16.2447	16.8761	18.2202	18.3561	16.6844	17.1324	17.1322	18.5879	17.5781	17.8919	18.3913	18.5592	19.1516	18.3151	18.4504	22.2636	20.8321	22.5386	24.3988	26.767	25.4219	19.1506	21.7174	24.2407	22.3338	22.9757	14.8472	16.6794	21.5764	19.1619	18.28	21.1074	18.3938	13.2709
4.78_315.2533m/z	315.253	4.78433	neg	9R,10S-dihydroxy-stearic acid	LMFA02000007	Lipids and lipid-like molecules	Fatty Acyls	Octadecanoids			44.4	29.6	M-H	C18H36O4	-2.3852	8.9706	9.95989	9.444	9.15516	10.0648	9.66394	10.2468	10.8825	11.0784	11.804	10.1137	11.204	11.8149	11.4766	12.2776	34.8979	13.1727	17.997	15.0967	15.5721	14.4239	16.2403	10.4471	13.8928	11.8007	9.90282	8.52643	8.9276	13.6587	9.28967	11.2069	13.0078	14.206	8.06007
5.41_587.3537m/z	587.354	5.4094	pos	PI(O-18:0/0:0)	LMGP06060002	Lipids and lipid-like molecules	Glycerophospholipids	Glycerophosphoinositols			44.4	29.1	M+H	C27H55O11P	-3.11321	15.9207	15.2373	14.6711	14.2253	13.4589	14.7139	13.56	14.3559	13.9035	13.9603	13.8857	14.0108	13.4023	14.0151	13.8353	2.46424	0.121045	0.518026	1.42707	0.449271	0.867591	0.623353	1.81181	0.520425	1.03562	0.387129	31.119	2.97724	0.333404	0.272898	0.45268	0.549025	6.30465	19.4217
5.75_361.2736m/z	361.274	5.74632	pos	9-deoxy-9-methylene-16,16-dimethyl -PGE2	LMFA03010059	Lipids and lipid-like molecules	Fatty Acyls	Eicosanoids			44.4	24.9	M+H-H2O	C23H38O4	-0.451342	42.3821	40.8567	40.0194	38.7131	36.131	37.1376	35.9297	36.3194	35.0464	34.5789	38.1207	36.5732	33.4808	36.0265	36.115	5.57298	37.3538	7.04023	7.26856	10.1676	6.95363	6.25168	5.04624	5.79835	5.08182	34.8722	333.339	10.421	4.57627	4.434	5.36684	6.10697	13.3263	128.374
5.86_443.3516m/z	443.352	5.86392	pos	4alpha-carboxy-4beta-methyl-zymosterol	LMST01010150	Lipids and lipid-like molecules	Prenol lipids	Triterpenoids			44.4	26.7	M+H	C29H46O3	-0.91763	5.27865	5.16718	6.05337	5.47762	5.73501	5.25961	5.20303	6.04767	5.68048	5.55779	6.21642	5.82796	5.21247	5.10293	4.89107	5.57304	0.031397	5.34245	3.86716	0.258535	1.54637	4.30552	11.2119	2.20361	6.62174	0.410386	16.6344	5.42003	4.03739	6.14474	6.08991	3.1596	10.516	20.7135
5.90_564.3305m/z	564.331	5.89668	neg	PC(18:2(2E,4E)/0:0)	LMGP01050034	Lipids and lipid-like molecules	Glycerophospholipids	Glycerophosphocholines			44.4	23.1	M+FA-H	C26H50NO7P	-0.309341	426.733	420.202	416.586	398.245	416.41	421.747	446.519	474.329	501.293	489.369	434.027	436.505	438.725	439.546	457.577	158.574	281.037	124.002	57.2456	67.6629	70.7001	111.921	216.231	93.2455	153.888	226.241	1217.37	240.758	86.3474	134.597	117.488	99.9943	350.944	1005.57
8.82_736.4875m/z	736.488	8.82442	pos	PE(16:1(9Z)/18:2(9Z,12Z))	HMDB08961	Lipids and lipid-like molecules	Glycerophospholipids	Glycerophosphoethanolamines			44.4	27.3	M+Na	C39H72NO8P	-1.72785	28.7354	27.637	27.6766	28.0838	24.9128	27.9375	28.4427	28.1589	26.6189	29.2317	24.2967	27.552	29.8767	23.3297	29.7777	22.5156	7.92083	13.1721	10.042	12.5263	16.8296	14.1137	20.7283	16.3209	26.8169	3.52135	16.5631	31.1042	20.763	21.543	20.1238	21.5262	29.6736	17.5737
8.99_731.5466n	732.554	8.98948	pos	PC(14:0/18:1(11Z))	LMGP01010490	Lipids and lipid-like molecules	Glycerophospholipids	Glycerophosphocholines			44.4	26	M+H, M+Na	C40H78NO8P	0.15362	491.798	494.395	493.952	482.608	550.231	523.729	512.932	532.242	551.177	497.823	486.62	529.319	536.276	537.302	563.046	262.609	249.487	178.333	161.03	203.037	233.177	180.425	202.206	274.823	240.347	229.706	948.632	485.192	207.327	356.048	373.498	419.056	374.686	689.276
9.47_610.5414m/z	610.541	9.4728	neg	Cer(d18:0/18:1(11Z))	HMDB11762	Lipids and lipid-like molecules	Sphingolipids	Ceramides			44.4	24.3	M+FA-H	C36H71NO3	-0.37752	2.22544	3.2593	2.92881	2.44016	3.07762	2.86472	3.29714	2.64954	2.67443	3.26326	3.38058	2.70827	3.25202	3.82641	3.78973	1.61e-10	1.61e-10	1.61e-10	1.61e-10	1.61e-10	1.61e-10	1.61e-10	1.61e-10	1.61e-10	1.61e-10	1.61e-10	4.11818	0.124674	1.61e-10	1.61e-10	1.61e-10	1.61e-10	1.61e-10	2.99059
1.26_211.0480n	194.045	1.25525	pos	5-(2'-Formylethyl)-4,6-dihydroxypicolinate	63555	Organooxygen compounds	Carbohydrates and carbohydrate conjugates	Monosaccharides	**	C05654	44.3	22.8	M+H-H2O, M+H	C9H9NO5	-0.347519	126.898	127.228	135.186	136.978	135.016	130.646	127.239	135.506	132.083	132.023	141.569	143.955	149.569	148.862	142.655	194.969	183.492	231.88	213.787	208.791	175.124	216.759	225.52	193.96	180.843	177.245	138.222	157.83	166.799	188.1	173.947	139.884	169.374	117.915
1.70_120.0574n	103.054	1.69608	pos	p-Tolualdehyde	66526	Benzenoids	Benzene and substituted derivatives	Benzoyl derivatives	**	C06758	44.3	22.8	M+H-H2O, M+H	C8H8O	-0.656143	84.718	88.6306	89.3539	89.164	78.5927	80.7389	82.1857	86.5857	85.4433	84.5248	87.7814	97.2537	100.962	106.738	96.7397	103.13	99.774	99.8203	130.105	128.033	124.576	103.144	102.177	113.209	107.03	102.069	69.4079	76.668	104.302	84.2561	89.9123	92.0751	86.0369	56.825
3.76_288.2896m/z	288.29	3.7562	pos	Margaric acid	LMFA01010017	Lipids and lipid-like molecules	Fatty Acyls	Fatty acids and conjugates			44.3	23.2	M+NH4	C17H34O2	-0.224517	166.472	166.065	164.003	165.867	160.625	175.965	174.841	173.923	178.785	174.566	167.555	186.245	191.589	192.956	187.628	127.995	130.355	109.967	102.859	118.427	107.6	92.3081	102.335	93.0145	94.1561	91.2691	421.83	159.508	86.6373	83.7999	74.3588	82.6202	89.3621	159.773
4.94_149.0232m/z	149.023	4.93697	pos	Phthalic acid	HMDB02107	Benzenoids	Benzene and substituted derivatives	Benzoic acids and derivatives	**	C01606	44.3	23.9	M+H-H2O	C8H6O4	-0.99802	1893.18	1912.37	1938.38	1926.36	1805.83	1889.28	1976.94	1967.44	1979.21	1969.52	1946.24	2085.4	2035.29	2063	2026.36	2877.49	3253.32	3219.78	3712.99	3850.34	3083.15	3096.39	3060.81	2914.1	2832.37	2633.53	1516.88	2414.36	2799.1	2507.21	2411.53	2449.53	2428.15	1409.21
5.86_498.3199m/z	498.32	5.86232	neg	PC(O-14:0/0:0)	LMGP01060007	Lipids and lipid-like molecules	Glycerophospholipids	Glycerophosphocholines			44.3	25.1	M+FA-H	C22H48NO6P	-0.572349	10.4458	9.52855	9.99713	10.3364	11.2833	12.2442	10.0253	10.5335	11.1183	13.3903	10.7677	11.7593	11.8481	11.4954	10.8738	8.1859	1.96799	5.7626	2.28425	3.61527	4.95268	5.4918	5.82316	5.29982	5.52996	10.3344	66.2568	10.5833	4.58648	4.80889	7.18513	4.96916	12.3119	33.6344
6.41_616.3581m/z	616.358	6.40555	pos	PC(16:0/5:0(CHO))	LMGP20010005	Lipids and lipid-like molecules	Glycerophospholipids	Oxidized glycerophospholipids			44.3	28.4	M+Na	C29H56NO9P	-0.600588	194.867	194.588	193.743	188.192	186	185.66	191.625	196.723	190.476	188.098	206.156	198.537	194.265	196.281	194.127	173.897	11.4787	131.23	123.932	140.933	134.701	154.034	139.444	201.157	189.174	11.7864	261.007	254.125	180.558	340.394	313.429	324.334	170.136	488.682
7.13_572.3690m/z	572.369	7.1265	pos	PC(20:1(9Z)/0:0)	LMGP01050047	Lipids and lipid-like molecules	Glycerophospholipids	Glycerophosphocholines			44.3	23.7	M+Na	C28H56NO7P	0.679786	44.0652	46.193	45.5463	43.1904	41.0065	42.3961	42.3228	42.3432	43.6789	42.4661	42.6066	43.8108	40.1841	39.0929	39.6699	12.0522	20.113	7.58441	6.41326	6.38727	8.42868	8.11323	8.1885	6.40141	9.18051	22.4297	1058.79	18.0094	9.99086	7.64521	9.96398	14.1404	23.9874	213.326
7.50_373.2953m/z	373.295	7.50225	neg	20-hydroxy-eicosanoic acid	LMFA01050075	Lipids and lipid-like molecules	Fatty Acyls	Fatty Acids and Conjugates			44.3	34.4	M+FA-H	C20H40O3	-2.01832	1.77482	1.86562	1.78691	1.59668	1.79482	1.99022	2.26729	1.52775	1.7494	2.29733	1.94838	1.93594	2.26218	1.90869	1.82999	1.02571	0.803121	0.659745	0.743179	0.619929	0.914146	0.947611	0.300618	0.799429	1.34467	1.48414	6.23483	1.55457	1.27712	0.96652	1.86795	1.20788	1.315	3.44506
7.87_369.3010m/z	369.301	7.87412	neg	3-Methyl-3-butenyl hexadecanoate	LMFA07010635	Lipids and lipid-like molecules	Fatty Acyls	Fatty esters			44.3	35.2	M+FA-H	C21H40O2	-0.191511	2.91338	3.33298	2.90857	3.24156	3.0573	3.38013	3.10806	3.73355	3.71191	3.16369	3.47993	3.20904	3.30023	3.25296	3.28812	4.18325	5.46756	4.9489	4.49526	4.86016	3.98361	5.64879	5.42012	4.13526	5.15704	3.83105	3.5778	4.83034	3.92352	4.10042	5.15105	3.82227	2.75528	3.569
1.86_114.0913m/z	114.091	1.86168	pos	L-Isoleucine	HMDB00172	Organic acids and derivatives	Carboxylic acids and derivatives	Amino acids, peptides, and analogues	**	C00407	44.2	22.6	M+H-H2O	C6H13NO2	-0.356275	20.8604	19.9352	20.9337	20.5002	18.5241	21.1093	21.0709	21.6203	21.5132	21.3308	21.0826	24.4154	24.1667	25.1074	24.2744	28.9373	33.75	28.8593	38.884	37.5518	29.0656	30.2107	29.462	31.0542	27.9065	26.4516	20.7377	27.3119	26.4913	25.4134	23.8354	25.2292	23.7799	16.6515
10.82_837.6816m/z	837.682	10.8157	pos	SM(d18:0/24:1(15Z))	LMSP03010023	Lipids and lipid-like molecules	Sphingolipids	Phosphosphingolipids	**	C00550	44.2	34.8	M+Na	C47H95N2O6P	-0.490881	3.29079	4.25036	3.7404	2.96707	2.89608	2.93655	3.70315	2.70936	3.67006	2.90456	3.23957	1.70885	3.23422	2.07903	3.03993	0.0396255	0.411211	1.61e-10	1.61e-10	0.778856	1.61e-10	1.61e-10	1.61e-10	0.287261	1.61e-10	0.381626	20.417	1.84995	0.0708845	1.19993	1.61e-10	0.694578	0.220409	11.0288
2.34_242.0805n	243.088	2.34105	pos	Lumichrome	64742	Unclassified	Unclassified	Unclassified			44.2	24.8	M+H, M+Na	C12H10N4O2	0.384426	16.3479	15.6407	16.7927	16.6615	17.105	15.0282	16.8479	15.7825	17.6655	17.2225	16.5913	17.2517	17.3486	16.4005	17.4163	19.7438	17.6743	23.9223	24.2701	21.1277	23.3361	21.9687	21.6735	20.9822	19.7202	16.8266	13.7557	16.0266	21.2133	19.1661	18.6954	16.7046	16.1086	13.2016
3.58_273.1464m/z	273.146	3.5768	pos	(+)-Armillarin	LMPR0103590003	Lipids and lipid-like molecules	Prenol lipids	Isoprenoids			44.2	26.7	M+Na	C15H22O3	0.976349	8.25731	8.32721	8.75635	9.10229	8.44554	8.54729	9.69931	9.29482	9.40389	9.47668	9.24926	10.1277	9.53837	9.81014	10.6172	4.14145	0.0246221	3.06194	2.85198	2.65148	3.07237	3.17383	4.31235	3.47177	4.3071	0.000799505	5.53492	7.2867	4.27404	4.79694	5.52016	5.41556	7.22772	5.59164
5.08_391.2851m/z	391.285	5.08493	neg	1alpha,3alpha-Dihydroxy-5beta-cholan-24-oic Acid	LMST04010019	Unclassified	Unclassified	Unclassified			44.2	24.6	M-H	C24H40O4	-0.825173	10.0692	9.90829	10.5186	9.26342	9.89287	10.1762	9.44965	9.98361	9.8006	10.0173	10.0152	9.73841	9.51497	9.43689	9.92283	7.00591	4.69551	10.1476	4.36313	3.53678	5.65718	3.25193	4.13371	5.24419	9.52086	3.36774	7.22626	5.43353	6.28303	16.6183	18.6101	8.39693	4.1052	5.4196
5.11_339.2529m/z	339.253	5.10557	neg	11-deoxy-PGF1a	LMFA03010068	Lipids and lipid-like molecules	Fatty Acyls	Eicosanoids			44.2	34	M-H	C20H36O4	-3.43618	4.4552	6.4799	5.56345	4.14657	3.66157	5.90049	6.09727	6.31775	5.74725	6.72197	5.97049	6.5988	6.49453	7.4669	6.41357	1.91887	0.145921	1.04787	3.29764	0.890377	1.07212	1.20487	0.445913	1.23779	2.89148	0.0462196	1.6845	0.685493	4.04906	0.894952	1.04774	6.8514	0.351887	1.7298
5.65_860.5429m/z	860.543	5.64915	neg	PE(20:2(11Z,14Z)/22:6(4Z,7Z,10Z,13Z,16Z,19Z))	LMGP02010901	Lipids and lipid-like molecules	Glycerophospholipids	Glycerophosphoethanolamines			44.2	39.8	M+FA-H	C47H78NO8P	-2.22733	3.97643	4.54003	3.86014	3.82365	4.29734	3.70284	3.21211	3.60248	2.66223	3.07135	5.3022	5.04984	4.14089	3.78299	3.47199	0.537192	1.61e-10	0.513181	1.61e-10	1.61e-10	1.61e-10	1.61e-10	1.61e-10	0.52568	1.61e-10	1.61e-10	8.64286	4.01613	0.179639	1.61e-10	1.30845	0.147328	0.0808803	1.37861
7.09_427.3215m/z	427.321	7.08927	neg	(6R)-6,19-epidioxy-6,19-dihydrovitamin D2	LMST03010036	Lipids and lipid-like molecules	Sterol Lipids	Secosteroids			44.2	27	M-H	C28H44O3	-0.668963	104.069	98.8813	96.6729	94.8804	91.6339	92.5784	95.2227	97.4804	102.106	94.4672	87.8881	89.2059	85.9092	86.1274	84.3684	38.5578	1.61e-10	26.5727	1.19408	2.47169	2.43334	28.2479	43.9657	9.91589	34.2961	1.28821	68.451	86.2779	8.00214	56.1374	73.9328	18.6919	6.66841	27.4197
8.63_824.5451m/z	824.545	8.62865	neg	PE(17:1(9Z)/22:4(7Z,10Z,13Z,16Z))	LMGP02010589	Lipids and lipid-like molecules	Glycerophospholipids	Glycerophosphoethanolamines			44.2	27	M+FA-H	C44H78NO8P	0.442349	10.9789	12.3324	11.6676	10.6625	11.6394	11.3386	11.5755	11.8847	11.0606	11.1906	11.0215	12.5915	11.2549	9.98257	10.2853	1.65099	13.8406	0.182503	1.61e-10	0.135399	0.150784	0.83271	4.68836	0.120763	1.40971	19.2213	105.57	10.8047	0.322259	4.7331	10.2593	0.527924	14.862	51.1198
8.98_750.5292m/z	750.529	8.97937	neg	PE(18:0/15:0)	HMDB08988	Lipids and lipid-like molecules	Glycerophospholipids	Glycerophosphoethanolamines			44.2	24.1	M+FA-H	C38H76NO8P	0.199483	20.0375	23.2053	22.6686	18.6989	19.4301	21.4492	21.4831	21.3516	19.4475	21.0026	20.6187	22.0529	23.2028	20.988	20.2776	9.26236	10.1121	8.06188	5.16941	7.3222	8.33708	7.56402	8.37251	10.5199	12.4933	15.4587	27.356	18.3149	7.5194	18.511	18.1406	16.4418	13.0311	22.7788
9.50_837.6246n	838.632	9.5034	pos	PC(18:4(6Z,9Z,12Z,15Z)/22:0)	LMGP01011726	Lipids and lipid-like molecules	Glycerophospholipids	Glycerophosphocholines			44.2	26.7	M+H, M+Na	C48H88NO8P	-0.174011	33.5855	32.9449	31.3707	33.9414	31.3221	33.7554	32.2667	34.6287	38.4203	34.6009	32.1251	33.0444	30.9032	31.4719	29.8543	2.62594	36.2507	0.249867	0.368718	0.127798	0.584079	0.169694	0.301798	0.916812	0.686821	24.772	216.432	14.7616	0.893491	0.788238	2.01047	1.21996	13.0862	133.239
1.22_123.0440m/z	123.044	1.22087	pos	4-Hydroxybenzaldehyde	HMDB11718	Organic oxygen compounds	Organooxygen compounds	Carbonyl compounds	**	C00633	44.1	21.8	M+H	C7H6O2	-0.532523	57.9214	61.0976	66.0954	72.2494	68.0143	68.3594	70.2179	71.0057	70.0058	69.8653	75.0734	78.1141	79.017	79.7269	76.2602	86.4199	80.8648	86.4952	87.7426	115.035	107.59	74.2118	86.0041	94.0891	86.9463	85.6759	60.026	60.9296	87.6254	74.1691	72.9761	76.946	77.2286	55.2783
1.70_107.0491m/z	107.049	1.69608	pos	trans,trans-hepta-2,4,6-trienoic acid	LMFA01030781	Lipids and lipid-like molecules	Fatty Acyls	Fatty Acids and Conjugates			44.1	22.3	M+H-H2O	C7H8O2	-0.45048	4.2036	4.82538	4.92446	5.27168	5.66728	5.57493	5.24475	5.24406	5.17385	4.84748	5.13831	5.35987	4.83655	4.68594	4.61002	5.87695	6.21908	7.01893	6.87133	8.97885	9.45355	6.07007	6.28266	6.64486	6.37441	5.76703	4.79122	4.24026	6.43609	5.06195	5.03611	4.65873	6.70506	4.16709
4.08_302.3055m/z	302.305	4.0843	pos	Stearic acid	HMDB00827	Lipids and lipid-like molecules	Fatty Acyls	Fatty acids and conjugates	**	C01530	44.1	23.6	M+NH4	C18H36O2	0.34237	73.0185	74.4122	74.2233	76.6772	72.8295	75.0283	76.1082	77.207	77.8049	78.1353	71.7627	80.2978	83.3213	78.9801	80.1366	99.5422	109.64	106.75	120.012	121.155	108.228	107.123	100.819	97.6437	98.2649	91.0388	112.862	86.2561	99.3557	88.2452	83.3837	80.4245	83.6097	81.2254
5.20_363.2521m/z	363.252	5.19508	neg	Epipregnanolone	HMDB01471	Lipids and lipid-like molecules	Steroids and steroid derivatives	Pregnane steroids	**	C13712	44.1	30.6	M+FA-H	C21H34O2	-6.11865	14.1981	21.3011	20.8111	16.1013	18.0819	19.2267	16.9792	18.0946	12.3876	17.1868	20.9605	29.5658	22.5022	20.3592	16.1994	8.82421	0.763967	10.6122	7.96953	6.06319	5.85776	9.98546	10.2502	4.95434	14.559	0.39681	10.0353	5.86863	11.9356	10.3216	10.6947	21.2911	2.92541	10.3628
5.55_343.2274m/z	343.227	5.54602	neg	(+/-)-14-HDoHE	LMFA04000030	Lipids and lipid-like molecules	Fatty Acyls	Docosanoids			44.1	26.9	M-H	C22H32O3	-1.315	516.564	503.321	486.038	482.465	492.657	487.487	515.895	540.774	580.912	552.197	498.73	507.37	518.237	510.948	519.728	411.012	5.91632	285.978	132.045	150.463	190.928	332.058	354.666	192.916	349.742	8.37383	490.312	467.279	195.284	345.688	389.949	222.224	75.9597	282.167
5.61_321.2425m/z	321.243	5.61477	neg	(-)-2,7-Dolabelladiene-6beta,10alpha,18-triol	LMPR0104240002	Lipids and lipid-like molecules	Prenol lipids	Isoprenoids			44.1	27.1	M-H	C20H34O3	-3.14788	94.712	93.3091	93.158	96.5554	102.599	101.741	109.314	114.588	124.169	119.425	112.474	113.756	119.292	121.744	124.62	112.785	13.6782	103.397	153.838	128.722	119.2	100.401	79.4465	106.97	127.286	16.9006	67.8692	54.6356	115.713	95.2246	94.0049	126.432	33.4753	85.0515
6.43_632.3917m/z	632.392	6.42618	pos	PS(14:1(9Z)/12:0)	LMGP03010109	Lipids and lipid-like molecules	Glycerophospholipids	Glycerophosphoserines			44.1	29.7	M+H-H2O	C32H60NO10P	-0.734294	90.7466	92.1134	93.198	87.2506	89.9009	89.0563	85.6631	88.7509	87.1432	87.2335	92.4766	90.8479	88.8913	89.4183	87.4711	79.0183	3.89363	61.2519	64.5235	74.6404	67.6144	66.9931	64.5967	94.8424	85.1409	5.61083	147.748	121.774	86.5214	119.231	113.998	133.977	87.588	268.418
6.69_282.2563n	300.29	6.69485	pos	2-methyl-16-heptadecenoic acid	LMFA01020206	Lipids and lipid-like molecules	Fatty Acyls	Fatty Acids and Conjugates			44.1	24.7	M+H, M+NH4	C18H34O2	1.44568	125.007	122.521	125.848	120.985	119.19	124.437	122.211	126.238	126.888	125.594	125.755	128.48	124.191	131.712	128.727	45.9522	37.4857	25.0556	19.4146	22.7007	21.6974	25.012	37.6868	24.8918	43.1825	49.2897	619.823	81.1578	41.5786	54.6672	61.4524	41.1164	96.6403	368.819
6.69_356.2801m/z	356.28	6.6923	neg	N-palmitoyl threonine	LMFA08020107	Lipids and lipid-like molecules	Fatty Acyls	Fatty amides			44.1	28.6	M-H	C20H39NO4	-1.56701	7.38629	7.23279	7.53899	7.17503	7.7426	7.88166	7.70454	7.69759	8.18044	7.71825	8.68275	8.0293	7.62883	7.50099	8.17288	3.44682	2.79867	3.70417	2.83907	2.71107	3.01929	3.59591	4.3482	2.97786	3.48144	6.35863	46.7135	5.0872	2.97933	4.12694	4.94177	2.50465	5.98508	20.6154
6.72_509.3483n	510.355	6.71547	pos	PE(20:0/0:0)	LMGP02050012	Lipids and lipid-like molecules	Glycerophospholipids	Glycerophosphoethanolamines			44.1	21.3	M+H-H2O, M+H	C25H52NO7P	0.221157	1150.03	1169.02	1143.04	1117.25	1142.53	1154.18	1136.72	1132.97	1158.56	1109.89	1129.04	1184.42	1195.38	1232.91	1166.5	397.579	498.81	247.105	233.907	287.076	276.098	286.517	360.354	351.704	492.16	495.273	6706.15	1423.05	404.511	501.645	549.148	523.368	793.73	3465.34
6.90_826.5966m/z	826.597	6.8986	neg	PC(O-17:0/20:4(5Z,8Z,11Z,14Z))	LMGP01020081	Lipids and lipid-like molecules	Glycerophospholipids	Glycerophosphocholines			44.1	24.2	M+FA-H	C45H84NO7P	-0.122082	32.7891	32.0011	33.0266	30.7527	31.3531	31.0719	33.3136	33.6428	34.5701	34.4995	30.4193	24.4214	27.9516	26.3749	26.0254	6.05446	9.62633	1.54236	1.61e-10	1.61e-10	0.429982	1.85459	6.23012	0.50778	3.00029	23.1723	459.203	16.5314	0.652668	3.40802	6.41098	0.833207	39.3074	223.191
7.13_532.3369m/z	532.337	7.13338	pos	PC(O-1:0/16:0)	LMGP01020004	Lipids and lipid-like molecules	Glycerophospholipids	Glycerophosphocholines			44.1	23.2	M+Na	C25H52NO7P	-0.918521	4.53846	5.86479	5.23082	4.08506	4.71232	4.84229	4.51526	5.25785	4.62993	4.19417	5.01802	4.81912	3.71583	4.48697	3.49968	1.65659	0.650102	0.284369	0.675908	0.284349	0.708356	0.645329	0.270797	0.57363	0.886468	1.82647	53.0283	2.04598	0.89321	0.620784	0.521864	0.958331	1.5268	19.0411
7.97_441.2979m/z	441.298	7.97303	pos	Dichotellate A	LMFA03000012	Lipids and lipid-like molecules	Fatty Acyls	Eicosanoids			44.1	31.9	M+Na	C26H42O4	0.772809	18.5891	17.9053	18.4158	17.2227	18.2665	18.5069	16.5683	17.5243	17.2696	18.3236	17.6115	17.8847	17.0591	15.4156	17.6983	21.7186	27.6613	26.5618	32.7352	32.5529	26.0191	25.6968	23.4895	25.728	23.8777	20.8708	21.718	21.9833	24.6363	19.9094	22.6013	23.7468	22.0963	16.8889
8.21_820.5449m/z	820.545	8.21198	pos	PS(O-20:0/18:4(6Z,9Z,12Z,15Z))	LMGP03020056	Lipids and lipid-like molecules	Glycerophospholipids	Glycerophosphoserines			44.1	35.7	M+Na	C44H80NO9P	-1.69245	79.5323	77.9374	81.2371	74.5008	79.9228	79.2995	79.2618	80.9684	84.0693	79.379	78.9585	81.1594	79.7717	75.1964	80.4564	14.9041	1.61e-10	11.716	5.19976	9.19082	10.2881	4.66898	5.84852	10.8146	8.40538	0.170787	261.975	47.2883	6.14659	12.3744	16.3563	17.5563	38.7579	201.191
8.83_365.3421m/z	365.342	8.83493	neg	5,9-Tricosadiene	LMFA11000455	Lipids and lipid-like molecules	Fatty Acyls	Hydrocarbons			44.1	23.6	M+FA-H	C23H44	-1.31127	30.2087	28.5369	29.3144	27.2753	29.9388	29.963	31.2654	32.0305	31.1008	32.3407	29.9652	30.9953	30.2474	30.528	31.2192	6.74379	7.98795	4.28138	2.93542	3.07715	6.013	3.21905	6.3509	3.88853	6.38528	13.6376	156.598	9.87392	5.2591	5.27346	11.9855	10.4058	16.8458	56.0283
9.02_841.6422m/z	841.642	9.01513	pos	PE(18:3(6Z,9Z,12Z)/24:1(15Z))	HMDB09146	Lipids and lipid-like molecules	Glycerophospholipids	Glycerophosphoethanolamines			44.1	25.9	M+NH4	C47H86NO8P	-0.900478	17.8383	15.2095	15.4891	18.0804	14.2711	13.3149	14.2184	16.4481	13.7699	13.9508	16.3866	16.8554	15.694	11.3427	11.9754	0.0503314	32.6899	0.0839762	1.61e-10	0.271406	0.457197	0.00156709	1.61e-10	1.61e-10	0.0347692	28.3198	23.0647	5.59463	1.61e-10	0.11456	0.296617	0.41924	6.83125	24.3801
2.18_233.0596m/z	233.06	2.18282	pos	Gamma-Glutamylcysteine	HMDB01049	Organic acids and derivatives	Carboxylic acids and derivatives	Amino acids, peptides, and analogues	**	C00669	44	32.4	M+H-H2O	C8H14N2O5S	2.17829	13.8267	14.0098	14.5432	15.0373	14.2025	14.6496	14.5531	14.6291	14.6497	15.1638	14.8366	15.2647	15.4249	15.2623	16.3159	7.31096	1.19943	8.66482	4.0469	2.39752	5.83183	8.66831	11.2702	4.92175	7.25425	1.14842	10.6258	8.87681	7.14681	7.32503	12.0524	9.55624	10.7818	9.5636
3.49_288.2898m/z	288.29	3.48743	pos	(+)-14-methyl palmitic acid	LMFA01020011	Lipids and lipid-like molecules	Fatty Acyls	Fatty Acids and Conjugates			44	24.2	M+NH4	C17H34O2	0.524422	39.5699	43.0173	41.855	41.5772	39.9694	42.6043	43.0761	43.9456	43.07	42.0726	42.6258	45.6542	45.4949	45.9027	42.2076	36.2779	27.5328	22.7493	16.5187	22.8278	33.6754	13.8093	24.1275	19.413	19.8176	16.7619	130.017	35.0112	23.4614	18.03	12.6474	13.4114	14.8145	40.9256
3.90_294.2193n	295.227	3.90057	pos	(9R,13R)-15,16-dihydro-12-oxo-10-phytoenoic acid	LMFA02010004	Lipids and lipid-like molecules	Fatty Acyls	Octadecanoids			44	26.7	M+H-H2O, M+H	C18H30O3	-0.604611	30.3556	30.6061	28.6458	30.5988	36.3317	35.8952	30.635	32.3872	30.7674	33.904	33.6133	33.6115	32.7243	33.4907	33.9544	32.0741	6.11451	31.0881	33.1205	48.7314	55.1373	31.829	28.2004	50.0894	35.5868	4.31728	10.5361	20.6841	33.0229	28.9904	28.2181	47.4209	23.4838	21.6935
3.93_299.1614m/z	299.161	3.92817	pos	3,4-dihydroxy-9,10-secoandrosta-1,3,5(10)-triene-9,17-dione	LMST02020062	Unclassified	Unclassified	Unclassified			44	39.2	M+H-H2O	C19H24O4	-8.77697	5.44184	5.3352	5.88086	5.7272	5.45757	5.8849	5.81348	6.71132	5.61882	6.73408	6.11232	7.19837	6.3786	5.84503	5.79342	3.52883	1.61e-10	0.824192	0.559814	0.976175	1.28895	1.13881	2.01275	1.79949	2.53227	0.0305098	4.0813	4.41674	1.71171	2.39352	2.61812	1.70267	3.45785	3.97016
4.00_325.2160m/z	325.216	3.99692	pos	16,17S-DHA-epoxide	LMFA04000052	Lipids and lipid-like molecules	Fatty Acyls	Docosanoids			44	25.5	M+H-H2O	C22H30O3	-0.680825	46.4135	44.475	45.5579	44.4613	44.8406	44.4012	46.5845	46.1989	47.0509	45.7149	46.676	50.8126	49.0711	50.3359	51.1878	25.4613	1.80174	17.9137	16.2387	16.2653	23.5061	17.6277	28.8303	21.9021	23.4044	1.42474	31.4653	36.0418	21.2247	22.838	28.6373	27.2657	35.6836	31.3049
4.20_333.2066m/z	333.207	4.19972	neg	(-)-Cassaic acid	LMPR0104090001	Lipids and lipid-like molecules	Prenol lipids	Isoprenoids			44	26.3	M-H	C20H30O4	-1.71852	40.285	42.0635	39.8705	42.2422	43.395	41.8671	42.3928	45.258	45.8426	45.9226	44.2388	46.7546	47.3313	47.0331	46.915	30.6717	0.267265	28.0849	34.5951	39.0478	33.2981	23.2487	16.2875	34.084	37.1373	0.185659	13.5495	21.779	34.7444	27.4112	19.8813	48.5551	1.64661	14.7281
5.86_439.3057n	438.298	5.86232	neg	PC(O-12:0/O-1:0)	LMGP01040013	Unclassified	Unclassified	Unclassified			44	24.2	M-H, M+FA-H	C21H46NO6P	-1.20027	18.8295	18.8808	17.455	17.8569	21.1582	18.9502	19.4532	19.261	19.2915	21.195	22.2102	22.18	20.5484	20.3136	20.29	11.6492	2.5246	7.58897	4.80952	6.41913	7.28498	10.2064	9.43393	8.83773	10.215	8.52298	58.6837	13.3128	7.53578	8.96993	10.266	10.808	10.1715	28.9864
6.15_481.2572m/z	481.257	6.14907	neg	PA(18:1(9Z)/0:0)	LMGP10050008	Lipids and lipid-like molecules	Glycerophospholipids	Glycerophosphates			44	26.8	M+FA-H	C21H41O7P	0.0670816	3.82425	3.85344	3.52603	3.79713	3.82391	3.64356	3.64241	3.48927	3.53621	4.28018	3.59628	3.87668	3.48115	3.4227	4.04773	1.89182	0.75451	0.634131	0.508114	0.486865	0.15054	0.554325	1.0432	0.590514	1.16433	2.24821	15.2336	2.26237	0.900112	0.900719	0.936456	1.18683	1.98423	8.38442
6.40_541.3987m/z	541.399	6.39868	pos	PC(O-16:0/2:0)	LMGP01020046	Lipids and lipid-like molecules	Glycerophospholipids	Glycerophosphocholines			44	27.4	M+NH4	C26H54NO7P	1.99911	25.4885	24.6276	27.0927	26.8138	24.7425	27.7741	27.7598	26.3498	25.9538	26.2317	25.7699	26.4044	24.0918	22.4055	24.4189	14.469	67.3661	10.1338	6.86154	7.83008	8.7645	8.1524	14.0435	5.29445	10.6875	53.1879	48.8155	20.4895	8.92851	7.91561	6.28594	7.22367	25.2347	29.0162
6.44_271.2274m/z	271.227	6.44477	neg	11S-hydroxy-hexadecanoic acid	LMFA01050267	Unclassified	Unclassified	Unclassified			44	23.6	M-H	C16H32O3	-1.65877	45.2983	45.8108	44.6832	43.9768	47.7917	46.4342	48.7711	53.8225	56.8466	55.1282	53.032	54.7894	55.6988	54.8425	55.054	40.1461	18.9442	44.6528	40.6001	46.6198	41.9842	42.3972	35.3982	42.4093	41.2911	19.6849	77.1123	32.2993	38.3475	40.7308	36.1151	49.9542	23.0141	51.2376
6.58_564.3656m/z	564.366	6.57742	pos	PC(2:0/18:1(9Z))	LMGP01010991	Lipids and lipid-like molecules	Glycerophospholipids	Glycerophosphocholines			44	26.8	M+H	C28H54NO8P	-0.729398	65.8223	62.7489	62.3267	60.8004	61.9323	60.199	59.9058	61.0825	60.1558	60.5125	65.6255	64.5067	63.3693	62.9481	62.9893	42.3847	4.12126	24.7421	24.5142	23.9194	29.2054	27.1193	31.431	30.7444	33.9978	3.40985	132.525	53.6034	21.4252	40.4753	43.2881	37.2742	52.4334	159.292
7.10_594.3768m/z	594.377	7.10302	neg	PC(P-18:0/2:0)	LMGP01030011	Lipids and lipid-like molecules	Glycerophospholipids	Glycerophosphocholines			44	28.8	M+FA-H	C28H56NO7P	-1.44837	55.9041	53.6063	57.8592	55.7429	49.1639	55.8943	59.8854	57.0441	64.0448	60.304	52.4814	50.2981	55.9102	54.7363	56.9199	38.4015	47.9896	22.6581	17.0519	16.1108	19.4655	31.1358	28.798	21.0606	30.9971	41.264	152.638	36.3527	29.5692	26.6208	36.0916	35.6482	40.3393	69.6027
8.34_798.5614m/z	798.561	8.33627	pos	PS(P-16:0/20:0)	LMGP03030018	Lipids and lipid-like molecules	Glycerophospholipids	Glycerophosphoserines			44	36.5	M+Na	C42H82NO9P	-0.660969	147.091	142.44	149.601	138.889	147.785	142.555	147.585	152.39	153.371	142.678	150.132	145.069	149.378	144.163	151.511	52.8791	0.148193	37.7377	36.9654	55.57	52.3224	47.136	31.4116	74.0559	53.1212	0.177731	302.539	123.586	57.2357	109.217	92.389	118.383	87.7659	291.426
8.85_820.5871m/z	820.587	8.84503	pos	PE(20:0/22:6(4Z,7Z,10Z,13Z,16Z,19Z))	HMDB09243	Lipids and lipid-like molecules	Glycerophospholipids	Glycerophosphoethanolamines			44	38.5	M+H	C47H82NO8P	2.49902	14.8959	13.2388	13.3776	12.0842	14.1729	15.2747	13.4906	14.3772	13.3019	13.757	11.8176	13.6901	15.1263	13.8623	14.9137	12.2956	19.0154	18.774	21.6695	22.2064	19.9033	17.2836	15.1155	15.362	15.4974	15.9152	22.5043	14.8395	14.8475	11.9894	13.3758	15.7589	16.4418	19.3827
9.22_736.5496m/z	736.55	9.2184	neg	PC(O-14:0/16:0)	LMGP01020012	Unclassified	Unclassified	Unclassified			44	24.8	M+FA-H	C38H78NO7P	-0.2516	12.6541	12.9463	12.1359	13.181	11.2472	12.0092	12.0074	11.4696	12.9252	11.8031	11.6478	11.373	12.2275	11.3969	12.1185	4.6927	5.25388	3.30421	0.738803	1.30845	1.76759	4.61416	4.33726	3.36792	6.43589	8.43226	29.9431	12.8289	3.66898	8.5929	9.20208	5.1905	9.56758	20.7638
1.75_186.0555m/z	186.056	1.75012	neg	Indoleacrylic acid	5702	Organoheterocyclic compounds	Indoles and derivatives	Indoles			43.9	44.5	M-H	C11H9NO2	-2.94745	3.39615	3.69944	2.90438	3.21273	3.51596	3.13431	3.36618	3.09688	3.97066	3.41606	3.20662	3.25834	3.61657	3.10449	3.15343	5.46359	3.68384	4.9225	4.70024	5.13706	5.85601	5.5071	4.83096	4.5535	5.09161	3.76257	3.9833	3.55425	4.65211	4.38284	5.49224	4.37504	3.7421	2.99221
3.32_351.2169m/z	351.217	3.32127	neg	11beta-Hydroxyisoandrosterone	LMST02020004	Lipids and lipid-like molecules	Sterol Lipids	Steroids			43.9	25.5	M+FA-H	C19H30O3	-2.65494	71.6437	73.8577	73.8236	75.289	76.6258	78.067	78.3817	84.3719	84.1891	84.5529	87.4585	91.6045	91.1671	92.2469	94.9494	40.7469	1.2551	36.1529	47.6016	42.8762	71.9301	28.5573	20.4043	73.3634	55.726	0.779803	24.8684	22.1619	64.0946	36.8347	26.7191	82.454	6.31057	26.8669
3.69_590.3082m/z	590.308	3.6868	pos	PS(10:0/10:0)	LMGP03010022	Lipids and lipid-like molecules	Glycerophospholipids	Glycerophosphoserines			43.9	36.6	M+Na	C26H50NO10P	3.12664	13.5963	15.1782	14.8689	14.5984	14.1525	13.6696	14.4882	15.3189	14.684	15.9237	17.5652	15.4066	15.3164	14.4254	15.639	9.72887	0.800057	3.90612	9.59629	10.4847	7.47059	4.91611	3.60568	12.1163	10.7741	2.02375	6.56641	11.3102	5.96717	12.4382	8.7951	11.1057	5.28889	9.14509
4.02_311.1620m/z	311.162	4.02243	pos	Estriol	HMDB00153	Lipids and lipid-like molecules	Steroids and steroid derivatives	Estrane steroids	**	C05141	43.9	22.5	M+Na	C18H24O3	0.983224	10.927	12.7778	12.7171	13.2137	9.82921	10.9682	11.8297	13.5628	11.9109	13.9922	13.2778	13.259	14.5039	12.9103	12.1067	7.61569	0.188671	3.83092	5.77675	3.194	4.51612	5.11129	6.73163	6.96644	8.09335	0.143619	7.02322	8.47709	5.92429	6.7384	6.61594	6.92059	6.79643	9.12674
4.52_263.2004m/z	263.2	4.51747	pos	12-hydroxy-5,8,10-heptadecatrienoic acid	LMFA01050195	Lipids and lipid-like molecules	Fatty Acyls	Fatty acids and conjugates		C20388	43.9	23.9	M+H-H2O	C17H28O3	-0.425771	13.4301	13.6831	13.2563	14.6101	13.5883	12.9298	13.5147	12.4621	14.222	14.5168	14.3154	14.351	15.0032	14.3196	14.5913	12.1302	1.04775	6.25019	35.923	17.5921	14.7562	6.97218	8.2589	11.8223	11.142	0.633735	6.64098	8.19324	10.0341	7.76229	7.7212	10.7594	8.87911	9.19799
4.59_560.3342m/z	560.334	4.59308	pos	PS(P-20:0/0:0)	LMGP03070001	Lipids and lipid-like molecules	Glycerophospholipids	Glycerophosphoserines			43.9	38.9	M+Na	C26H52NO8P	3.66537	64.7146	67.2344	66.6903	71.2544	65.009	62.3732	66.4907	63.6196	67.2941	69.5043	67.9424	68.1112	64.2743	64.9696	68.9372	46.5958	0.109977	36.4671	27.0602	15.7153	19.2134	29.9274	43.3769	23.7809	32.5113	0.681057	73.8776	41.6803	26.286	24.4483	23.9159	25.7473	46.847	57.8224
5.44_481.3288m/z	481.329	5.4369	pos	Stoloniferone J	LMST01060014	Lipids and lipid-like molecules	Sterol Lipids	Sterols			43.9	26.5	M+Na	C29H46O4	-0.00669626	67.7652	71.1071	70.3945	68.8834	69.904	71.7245	72.5914	72.8905	73.9341	73.9406	78.3673	78.3521	73.9331	76.4577	78.4226	109.766	6.53456	85.0305	46.0663	33.3745	32.506	95.0879	80.1913	38.0112	87.284	6.32647	72.7906	172.319	63.7173	158.096	150.239	85.5489	63.3755	124.59
5.84_355.2244m/z	355.224	5.8433	pos	5alpha-dihydrodeoxycorticosterone	LMST02030134	Lipids and lipid-like molecules	Steroids and steroid derivatives	Hydroxysteroids	**	C18040	43.9	22.6	M+Na	C21H32O3	0.111496	11.7097	12.6097	12.2818	13.5484	11.6555	12.2614	11.7953	13.6713	13.0259	12.8548	12.2882	11.7512	12.128	13.3509	12.5628	6.89832	0.226899	1.28616	0.78245	0.242835	1.60147	1.20751	4.8776	0.94528	2.64552	0.214795	21.2137	5.67933	1.38674	1.55322	1.99348	0.442836	11.5587	28.1602
7.65_433.3322m/z	433.332	7.6535	neg	1alpha,25-dihydroxy-3-deoxy-19-norvitamin D3	LMST03020562	Lipids and lipid-like molecules	Sterol Lipids	Secosteroids			43.9	24.9	M+FA-H	C26H44O2	-0.439671	4.61404	5.11842	5.05196	5.12357	4.25968	5.28286	5.57049	5.85989	6.06006	5.41506	4.44711	5.36367	5.44793	6.09296	5.86091	7.38916	3.46039	7.82081	8.66064	7.10817	6.65145	6.46064	4.25474	5.93284	6.57099	2.82419	4.52859	4.37372	9.89047	5.45367	4.94473	10.5554	3.21804	3.74015
9.12_714.5080m/z	714.508	9.12182	neg	PE(18:2(9Z,12Z)/16:0)	HMDB09088	Lipids and lipid-like molecules	Glycerophospholipids	Glycerophosphoethanolamines			43.9	25.2	M-H	C39H74NO8P	0.155685	8.68572	9.08277	8.85988	8.5932	8.64373	8.23711	8.07712	7.26559	7.89389	8.54166	9.30082	8.70948	8.76768	8.94987	7.18031	1.46321	5.34677	0.473228	0.33495	0.391421	0.929185	0.834869	3.48307	1.69903	1.4204	4.8333	29.3865	6.70971	0.768767	4.66502	4.26389	2.01967	7.11201	22.8341
9.21_762.5652m/z	762.565	9.21152	neg	PE(O-16:0/19:1(9Z))	LMGP02020031	Lipids and lipid-like molecules	Glycerophospholipids	Glycerophosphoethanolamines			43.9	25.8	M+FA-H	C40H80NO7P	-0.393987	18.7284	18.4977	15.7635	16.2858	16.7477	17.9234	17.7799	17.0476	15.7588	16.527	15.7661	15.8302	17.0229	15.5453	16.8825	13.2103	8.39823	5.98634	3.22237	4.20253	6.72141	10.7485	10.8752	6.37008	12.1023	11.3527	31.3495	16.6117	6.04177	11.598	13.6355	13.4036	11.5805	22.9289
9.27_367.3579m/z	367.358	9.26652	neg	Tetracosanoic acid	HMDB02003	Lipids and lipid-like molecules	Fatty Acyls	Fatty acids and conjugates	**	C08320	43.9	26.7	M-H	C24H48O2	-0.770505	10.2001	10.1756	9.75422	9.70371	9.9728	10.3323	10.1379	10.5035	11.3514	10.2982	11.4822	11.0764	10.8644	10.0867	11.0193	20.1628	20.9465	20.7288	17.5696	20.1494	18.7164	21.8318	22.6278	17.6432	17.3554	11.9758	2.26791	13.8207	14.5753	16.5544	16.0392	16.1002	10.8177	3.68198
1.83_132.1018m/z	132.102	1.82732	pos	L-Alloisoleucine	HMDB00557	Organic acids and derivatives	Carboxylic acids and derivatives	Amino acids, peptides, and analogues			43.8	21.3	M+H	C6H13NO2	-1.15364	6.4998	6.84639	7.26732	6.87665	6.37195	7.13087	6.64532	7.16515	7.05193	7.23979	6.82482	7.11769	7.00011	7.71066	6.7031	8.85331	10.0809	7.48625	11.2284	12.15	12.3909	7.72156	7.7875	13.1164	11.0096	7.94113	6.80787	5.41328	7.6949	6.80646	5.75959	7.42196	6.48421	5.44008
11.59_598.3105n	643.289	11.5878	neg	PI(18:1(9Z)/0:0)	LMGP06050005	Lipids and lipid-like molecules	Glycerophospholipids	Glycerophosphoinositols			43.8	31.5	M-H, M+FA-H	C27H51O12P	-2.209	15.9863	16.4627	15.9442	16.9867	21.038	16.7505	16.661	16.2614	14.3672	15.4342	16.6281	13.7682	11.253	10.6589	14.1079	17.0139	14.3938	18.6521	8.8106	8.61411	16.0171	22.099	39.2568	9.76574	12.6503	22.2738	85.5114	12.8929	4.80161	10.8788	11.7039	4.87225	23.5624	78.4966
6.62_592.3614m/z	592.361	6.61668	neg	PC(20:2(11Z,14Z)/0:0)	LMGP01050132	Lipids and lipid-like molecules	Glycerophospholipids	Glycerophosphocholines			43.8	26.2	M+FA-H	C28H54NO7P	-1.14891	101.192	97.7555	98.0308	95.8518	99.8592	98.9411	106.721	109.485	114.464	110.895	102.352	95.735	104.339	103.698	103.215	52.0879	39.317	40.3744	27.2394	29.9857	35.349	40.6572	42.361	39.7007	46.1022	44.5038	335.591	67.438	41.8688	56.0802	49.6634	53.0371	62.9549	183.638
6.71_550.3511m/z	550.351	6.71293	neg	PC(16:0/3:0)	LMGP01010666	Lipids and lipid-like molecules	Glycerophospholipids	Glycerophosphocholines			43.8	25.2	M-H	C27H54NO8P	-0.584334	19.9097	20.0047	18.974	18.8015	20.3816	18.5658	19.9033	20.5748	19.4181	19.2867	20.2977	22.2992	21.4067	18.9658	19.4385	13.0403	2.89039	13.189	15.9287	14.8001	16.922	13.5417	10.251	14.6602	15.0596	3.92857	20.4261	11.7738	16.587	14.2973	15.4353	26.3951	6.37091	13.9087
6.71_610.3718m/z	610.372	6.71293	neg	PC(16:0/4:0)	LMGP01010669	Lipids and lipid-like molecules	Glycerophospholipids	Glycerophosphocholines			43.8	23.9	M+FA-H	C28H56NO8P	-1.29417	131.743	127.937	120.651	119.757	123.092	124.573	130.715	134.8	130.88	132.398	127.699	152.252	137.797	131.023	131.522	98.7774	15.0083	98.0657	121.857	118.69	118.906	108.458	71.7179	114.686	107.137	16.8568	70.5726	90.9166	128.249	95.0637	102.263	180.356	30.6656	65.871
6.91_594.4116m/z	594.412	6.90805	pos	PC(4:0/18:0)	LMGP01011220	Lipids and lipid-like molecules	Glycerophospholipids	Glycerophosphocholines			43.8	28.3	M+H	C30H60NO8P	-2.16385	60.5108	62.0502	58.6555	59.6805	59.6309	56.9837	56.046	57.8287	58.892	58.306	59.8719	61.0186	55.1982	58.2975	54.1733	49.6578	10.0894	37.6437	35.0818	40.9506	41.3862	41.8383	44.1366	47.641	46.473	12.2809	80.3916	66.0461	38.7554	55.0371	65.3079	58.9312	50.878	98.6468
7.16_522.3551m/z	522.355	7.16088	pos	PS(O-20:0/0:0)	LMGP03060001	Lipids and lipid-like molecules	Glycerophospholipids	Glycerophosphoserines			43.8	25.3	M+H-H2O	C26H54NO8P	-0.60427	18.7665	17.3522	17.0919	15.116	17.0072	15.6162	16.6319	16.6331	16.0519	15.91	18.1271	17.7713	14.7786	16.7862	16.5903	12.4286	4.70999	13.2348	10.4201	8.36527	13.232	11.8526	12.8264	11.9763	13.0194	6.64472	79.0884	15.6369	13.3364	11.6159	11.3709	14.3571	17.2798	44.8308
7.26_698.4371m/z	698.437	7.25778	pos	PS(13:0/18:3(9Z,12Z,15Z))	LMGP03010080	Lipids and lipid-like molecules	Glycerophospholipids	Glycerophosphoserines			43.8	33.4	M+H-H2O	C37H66NO10P	-2.90105	25.4121	24.763	23.0672	23.2376	26.0072	22.028	23.0908	22.4635	20.5899	23.7763	25.2934	24.2552	20.8366	21.6809	22.5335	11.1986	1.12251	7.15539	5.21777	7.81841	9.39217	6.13296	7.13984	11.6999	8.95503	1.73679	55.4488	23.2618	7.17252	14.9066	14.9499	14.2922	16.1901	54.4546
7.29_508.3738m/z	508.374	7.28528	pos	LysoPC(P-18:0)	HMDB13122	Lipids and lipid-like molecules	Glycerophospholipids	Glycerophosphocholines	**	C04230	43.8	36.2	M+H	C26H54NO6P	-4.53845	12.8104	13.0673	11.7279	12.8904	12.4264	11.9683	11.4754	11.8618	12.1064	11.3892	12.6542	12.2029	11.0709	10.8851	11.4171	5.17772	6.27233	4.28585	6.02931	3.97549	3.45287	5.06914	5.61795	4.19786	6.11028	8.6214	58.7482	7.70812	4.86522	5.62115	5.95097	6.19663	8.43273	27.8004
7.36_753.5055m/z	753.506	7.35785	neg	PA(P-16:0/22:4(7Z,10Z,13Z,16Z))	LMGP10030027	Lipids and lipid-like molecules	Glycerophospholipids	Glycerophosphates			43.8	27.3	M+FA-H	C41H73O7P	-2.89949	7.77645	7.79687	8.20185	7.53214	6.92509	8.05644	8.82496	7.93015	8.14297	9.50047	9.41756	7.95693	7.96989	7.72525	8.40085	0.24478	4.21028	0.254066	0.919527	1.32483	0.86252	1.61e-10	2.33743	0.304825	0.481943	10.4984	73.5786	5.16407	0.776847	0.445573	3.50895	1.37439	14.7544	59.1285
7.86_836.5402m/z	836.54	7.86295	pos	PS(18:2(9Z,12Z)/20:1(11Z))	LMGP03010357	Lipids and lipid-like molecules	Glycerophospholipids	Glycerophosphoserines			43.8	33.8	M+Na	C44H80NO10P	-1.26631	92.6075	84.3761	87.8053	78.1245	86.7401	84.7213	83.0038	85.3502	89.4655	83.1875	86.4015	94.0476	89.0325	87.5736	92.6826	29.7127	0.23948	18.6019	17.5233	33.7933	28.8294	17.6762	22.0709	32.2469	27.1768	0.0646394	229.184	76.2326	27.6603	39.8154	40.7942	50.4618	62.8585	217.514
8.23_844.5471m/z	844.547	8.22573	pos	PS(O-18:0/22:6(4Z,7Z,10Z,13Z,16Z,19Z))	LMGP03020083	Lipids and lipid-like molecules	Glycerophospholipids	Glycerophosphoserines			43.8	34.4	M+Na	C46H80NO9P	1.02641	51.8711	53.9643	53.8323	48.5368	53.9737	55.8487	54.1426	56.7297	54.5494	52.5138	54.0844	53.8408	50.9564	50.6226	51.8061	6.76455	0.894489	1.3887	1.88534	1.99626	2.24752	0.805706	2.69752	0.918327	2.01233	0.85075	220.305	29.547	1.529	3.91406	5.90208	3.63347	29.1646	171.488
8.45_846.5614m/z	846.561	8.45313	pos	PS(O-20:0/20:5(5Z,8Z,11Z,14Z,17Z))	LMGP03020064	Lipids and lipid-like molecules	Glycerophospholipids	Glycerophosphoserines			43.8	44.5	M+Na	C46H82NO9P	-0.715006	55.7047	56.8557	54.5702	55.1616	55.6554	56.1891	56.9136	59.0858	56.4648	63.8886	56.5796	61.7334	56.2647	53.498	54.3524	12.3574	1.61e-10	1.07447	1.6065	1.88878	3.36714	0.915157	3.20656	2.84444	2.1245	1.61e-10	205.462	29.73	2.69865	4.33274	7.11206	4.65681	25.748	159.1
8.98_796.5088m/z	796.509	8.98262	pos	PS(15:1(9Z)/20:1(11Z))	LMGP03010181	Lipids and lipid-like molecules	Glycerophospholipids	Glycerophosphoserines			43.8	22.5	M+Na	C41H76NO10P	-1.46561	19.318	22.4133	21.104	18.1521	21.8011	24.1601	23.447	24.2237	24.7655	22.4053	17.4849	21.3244	21.9219	18.9473	23.5404	7.49914	12.5064	6.69427	5.01613	7.01946	7.99769	6.61846	6.65354	9.78805	8.59826	13.0753	5.42823	21.6117	7.66487	12.1101	14.6782	15.7246	15.7262	11.5131
9.02_764.5227m/z	764.523	9.01863	neg	PE(18:1(11Z)/20:4(5Z,8Z,11Z,14Z))	HMDB09036	Lipids and lipid-like molecules	Glycerophospholipids	Glycerophosphoethanolamines			43.8	31.1	M-H	C43H76NO8P	-1.13333	162.312	142.248	163.401	156.051	168.099	160.368	162.706	156.282	185.964	172.659	164.056	129.222	146.439	151.668	140.024	29.7394	157.969	32.8712	4.20096	9.61661	13.4855	32.0725	64.7171	15.1853	30.7261	183.953	619.942	186.4	11.7684	84.696	126.089	20.1698	221.801	471.821
9.03_772.5288m/z	772.529	9.0255	neg	1-(8-[3]-ladderane-octanoyl)-2-(8-[3]-ladderane-octanyl)-sn-glycerophosphoethanolamine	LMGP02080003	Unclassified	Unclassified	Unclassified			43.8	24.2	M-H	C45H76NO7P	0.190529	9.02476	7.96094	8.95729	9.26748	8.69944	9.5868	9.69476	8.43817	10.2568	11.6318	12.3922	8.20826	9.09708	9.41995	8.20486	0.0737526	7.97515	1.61e-10	0.0443151	1.61e-10	1.61e-10	1.61e-10	0.163319	1.61e-10	1.61e-10	16.7739	33.9315	8.3034	1.61e-10	1.38628	4.39363	1.61e-10	14.2921	41.0685
3.12_359.1861m/z	359.186	3.12155	neg	Lanugone A	LMPR0104060002	Lipids and lipid-like molecules	Prenol lipids	Isoprenoids			43.7	21.3	M+FA-H	C20H26O3	-0.826646	16.2987	14.6706	16.5386	17.486	16.5193	18.1291	17.4681	17.9724	19.8721	18.2771	17.679	17.5658	18.0905	18.6918	18.7775	4.82209	4.29587	38.0182	62.3537	3.32391	43.8854	42.2977	10.1696	10.4354	2.56401	62.6633	9.78663	10.5117	6.1212	6.65888	7.78933	8.79381	0.417289	4.16595
3.32_419.2057m/z	419.206	3.32127	neg	11beta-Hydroxy-3,20-dioxopregn-4-en-21-oic acid	LMST02030190	Lipids and lipid-like molecules	Steroids and steroid derivatives	Androstane steroids			43.7	28.1	M+FA-H	C22H30O5	-4.95853	14.6863	16.0759	18.0162	17.1255	17.5346	18.5565	18.5782	18.4734	19.7122	19.4666	19.5781	20.6161	22.0954	22.7777	22.5071	6.58772	1.61e-10	4.20936	7.7526	9.05084	17.2964	2.45261	1.21801	19.6252	14.5321	1.61e-10	4.80296	2.96547	10.9602	6.61141	2.99318	14.3888	1.61e-10	3.89252
3.91_343.2470m/z	343.247	3.91285	neg	17-oxo-octadecanoic acid	LMFA02000261	Lipids and lipid-like molecules	Fatty Acyls	Octadecanoids			43.7	39.8	M+FA-H	C18H34O3	-6.62958	3.64149	3.76341	3.40999	3.30258	4.00179	3.90103	4.79084	4.65514	5.40524	5.4563	4.89293	4.20498	5.04605	5.99716	5.6886	1.46714	1.61e-10	1.19403	1.27595	2.07923	3.50906	0.680621	0.351238	2.59143	1.34878	1.61e-10	1.13267	0.56961	2.4114	1.19527	0.806551	4.15984	0.163422	1.01152
5.19_387.2502m/z	387.25	5.18937	pos	11-deoxy-16,16-dimethyl-PGE2	LMFA03010062	Lipids and lipid-like molecules	Fatty Acyls	Eicosanoids			43.7	27.4	M+Na	C22H36O4	-1.0298	70.8205	70.0481	76.0222	76.3412	70.4173	73.2965	76.6833	75.2383	77.8197	77.7553	77.8615	78.2259	78.925	78.4918	81.2589	40.6372	0.340165	29.1443	26.3941	22.4634	26.6906	27.7341	47.5825	28.6751	39.3349	0.901611	61.4823	53.8161	39.3451	39.2562	45.6773	43.6726	68.4092	69.3127
5.65_274.2292n	319.227	5.64915	neg	2-fluoro-hexadecanoic acid	LMFA01090041	Lipids and lipid-like molecules	Fatty Acyls	Fatty Acids and Conjugates			43.7	27.9	M-H, M+FA-H	C16H31FO2	-5.76558	594.683	577.409	570.461	572.36	585.489	593.09	613.089	645.844	689.134	667.951	601.263	610.544	632.218	629.105	650.693	602.86	16.8894	610.77	478.748	402.751	451.173	581.527	444.927	450.809	578.721	16.9232	405.959	456.11	503.77	467.807	448.568	496.994	82.7989	323.892
6.25_483.3443m/z	483.344	6.25385	pos	1alpha,25-dihydroxy-11alpha-(2-hydroxyethyl)vitamin D3	LMST03020433	Lipids and lipid-like molecules	Sterol Lipids	Secosteroids			43.7	22.9	M+Na	C29H48O4	-0.421973	20.4801	21.2526	21.3686	20.2121	20.2733	19.4812	19.2272	19.6236	19.2095	19.4347	22.7705	21.3841	20.5235	21.667	21.5919	9.73068	0.742591	3.82553	4.35231	2.88908	4.12786	4.65446	2.91365	2.92914	3.38152	1.63731	45.7716	23.6529	1.73415	7.23057	6.53422	3.8042	19.4293	48.086
6.36_531.3264m/z	531.326	6.36383	pos	3alpha,7alpha,12alpha-trihydroxy-27-carboxymethyl-5beta-cholestan-26-oic acid	LMST04080001	Lipids and lipid-like molecules	Sterol Lipids	Bile acids and derivatives			43.7	35.9	M+Na	C29H48O7	-5.51333	7.88534	7.19706	7.34323	6.24877	7.63356	7.14422	7.07861	6.28204	7.39652	6.65588	8.30908	7.60823	6.74232	6.73612	6.47719	0.717507	7.37332	0.871121	0.407305	0.647793	0.69631	0.156147	2.07861	0.290035	0.667653	3.73001	19.2136	3.75082	0.21649	0.841731	0.617891	1.09979	4.21022	14.1948
6.82_429.3007m/z	429.301	6.82298	neg	12beta,16beta,20R-trihydroxy-cholest-1,4-dien-3-one	LMST01010339	Lipids and lipid-like molecules	Sterol Lipids	Sterols			43.7	22.4	M-H	C27H42O4	-0.746635	24.6089	25.3886	24.9788	24.5469	26.4201	26.0643	27.8106	27.9088	28.0243	29.0753	29.2946	29.1107	28.9659	28.5534	30.2007	20.0336	0.131681	19.3201	27.5577	22.1971	20.6694	12.8673	9.34755	17.3475	19.8942	0.391467	9.22534	8.99693	30.4109	19.1237	11.097	36.8151	2.1813	5.12959
9.04_895.6890m/z	895.689	9.04263	pos	PE(22:4(7Z,10Z,13Z,16Z)/24:1(15Z))	HMDB09607	Lipids and lipid-like molecules	Glycerophospholipids	Glycerophosphoethanolamines			43.7	39	M+NH4	C51H92NO8P	-1.04958	6.81801	7.55616	8.01479	7.64631	8.30494	8.45347	8.45607	8.53899	9.03562	9.02834	10.7063	9.26922	8.30746	8.03828	7.66616	1.86108	8.84549	1.41335	2.57776	3.15848	1.76238	0.875494	1.47684	2.24718	1.48047	10.198	16.4101	4.28112	2.35474	1.61309	1.7936	2.10449	4.71831	17.1684
9.19_764.5179m/z	764.518	9.19388	pos	PE(18:1(11Z)/18:2(9Z,12Z))	HMDB09027	Lipids and lipid-like molecules	Glycerophospholipids	Glycerophosphoethanolamines			43.7	39.3	M+Na	C41H76NO8P	-2.98222	4.91857	3.9638	3.16476	3.09306	2.3506	3.69569	3.16629	3.91615	3.33887	4.41175	2.57225	2.95361	3.80664	1.5335	2.40101	1.3074	0.223077	0.838116	0.841833	0.676119	0.416738	0.524286	0.725613	1.71504	1.90103	1.30559	2.83095	2.84751	1.91012	0.992753	1.38622	1.6247	2.63684	4.55448
9.20_555.2728m/z	555.273	9.20465	neg	PG(22:6(4Z,7Z,10Z,13Z,16Z,19Z)/0:0)	LMGP04050016	Lipids and lipid-like molecules	Glycerophospholipids	Glycerophosphoglycerols			43.7	26.5	M-H	C28H45O9P	-0.0237365	20.3131	18.213	13.8703	12.6822	20.0679	12.4592	9.5469	10.128	9.04333	8.80368	21.8625	21.6786	18.9008	15.6381	15.0456	5.4071	3.34006	5.97939	1.58098	1.62375	0.831464	4.29472	18.1952	2.18046	7.75541	32.5642	171.406	30.8171	0.580425	9.58686	20.3846	1.19332	37.4377	146.956
1.20_140.0348m/z	140.035	1.1999	neg	2-aminomuconic acid semialdehyde	LMFA01060191	Organic acids and derivatives	Carboxylic acids and derivatives	Amino acids, peptides, and analogues	**	C03824	43.6	23.5	M-H	C6H7NO3	-3.63748	28.5887	27.2877	26.4711	25.5041	26.7121	27.4866	26.9356	29.3166	31.5638	29.2815	27.7595	27.9537	29.0422	25.8571	26.3337	44.48	55.7749	53.4852	47.7577	38.4893	38.005	55.6702	50.6321	35.6051	38.1252	37.7072	31.182	37.5732	35.3327	36.2005	35.9694	37.3241	28.6107	27.75
1.65_241.0824m/z	241.082	1.65377	neg	Thymidine	HMDB00273	Nucleosides, nucleotides, and analogues	Pyrimidine nucleosides	Pyrimidine 2'-deoxyribonucleosides	**	C00214	43.6	22.5	M-H	C10H14N2O5	-2.48582	24.7112	24.7603	23.383	23.8632	24.2704	23.9871	24.2595	24.232	24.3111	25.9599	23.8375	24.726	26.8277	25.8733	26.883	38.8465	32.3724	48.3827	41.58	38.436	34.8328	45.8639	48.6056	31.6326	32.6562	28.4192	24.6872	28.3192	30.9756	30.3174	32.9214	28.632	23.1357	21.55
3.94_119.0867m/z	119.087	3.93505	pos	2E,4E,6E-Nonatrienal	LMFA06000136	Lipids and lipid-like molecules	Fatty Acyls	Fatty aldehydes			43.6	29.3	M+H-H2O	C9H12O	8.90889	60.5264	58.5715	59.65	57.7697	57.0049	57.9537	58.5375	58.889	59.4907	58.0205	61.286	63.44	61.14	60.9146	58.93	67.4127	77.4268	80.5903	98.5573	79.9467	90.4079	75.5219	69.4288	71.0807	62.0779	56.1208	71.2597	56.5477	89.4223	59.2889	58.0443	87.5112	53.5621	56.2993
5.73_327.2318m/z	327.232	5.73257	pos	1alpha-hydroxy-22-oxo-23,24,25,26,27-pentanorvitamin D3	LMST03020007	Lipids and lipid-like molecules	Sterol Lipids	Secosteroids			43.6	22.9	M+H-H2O	C22H32O3	-0.0906802	50.1318	49.9386	50.0564	48.6881	48.8446	49.3356	50.4826	47.7315	50.5207	50.689	52.3373	51.4443	49.2701	50.1945	48.0299	29.4839	2.761	24.1548	25.6985	20.1336	24.3327	19.7434	33.2087	22.0028	26.5986	2.31777	91.1331	32.2103	21.7448	17.2518	20.0285	21.9984	47.3096	69.372
8.70_485.3999m/z	485.4	8.6974	neg	Isoxestospongesterol	LMST01031038	Lipids and lipid-like molecules	Sterol Lipids	Sterols			43.6	20.4	M+FA-H	C31H52O	-0.314473	3.55591	3.51905	3.17379	3.08086	3.33261	3.59544	3.55124	3.36573	4.32131	3.66475	4.28698	4.43777	3.88164	3.44114	2.81935	0.125283	0.996045	1.61e-10	1.61e-10	1.61e-10	1.61e-10	1.61e-10	1.11146	1.61e-10	1.61e-10	3.38005	74.0812	1.5001	1.61e-10	0.155678	1.29532	0.132376	4.2813	26.8823
8.86_339.3265m/z	339.326	8.85557	neg	8E-Heneicosene	LMFA11000041	Lipids and lipid-like molecules	Fatty Acyls	Hydrocarbons			43.6	21.4	M+FA-H	C21H42	-1.36408	12.7892	12.1065	12.2214	10.9522	12.2585	12.6618	12.7825	12.7937	13.1098	12.4921	11.8553	14.4048	12.9866	13.7424	12.2977	7.65799	9.4387	8.51737	7.79592	6.79231	7.89425	8.08108	10.5186	7.68865	6.92489	9.38189	40.5697	9.87196	6.60438	9.27265	10.0408	7.93092	9.44896	25.8992
9.43_838.6313m/z	838.631	9.43465	pos	PC(20:0/20:4(8Z,11Z,14Z,17Z))	HMDB08280	Lipids and lipid-like molecules	Glycerophospholipids	Glycerophosphocholines			43.6	21.5	M+H	C48H88NO8P	-0.852405	11.0395	15.671	10.8388	12.6559	16.887	16.4199	14.8278	15.393	19.3666	21.0819	16.1279	17.8597	15.7598	12.9272	13.7885	1.28318	13.3406	0.161183	0.230153	1.61e-10	0.251707	1.61e-10	1.61e-10	0.188842	0.254794	8.45482	97.1494	5.98891	0.357313	0.914761	1.96941	0.584491	5.42437	60.1107
0.64_259.0219m/z	259.022	0.638	neg	Fructose 6-phosphate	HMDB00124	Organic oxygen compounds	Organooxygen compounds	Carbohydrates and carbohydrate conjugates	**	C00085	43.5	22.1	M-H	C6H13O9P	-2.21363	400.587	367.65	359.705	337.485	355.371	338.091	366.29	404.288	429.35	402.658	358.729	360.809	374.855	369.494	374.929	628.728	753.795	799.581	802.338	774.179	756.605	1037.26	928.401	691.825	820.921	557.31	472.86	772.062	754.253	623.13	745.253	721.846	650.433	502.744
0.67_185.0563m/z	185.056	0.672467	neg	Pi-Methylimidazoleacetic acid	HMDB04988	Organoheterocyclic compounds	Azoles	Imidazoles			43.5	23.2	M+FA-H	C6H8N2O2	-3.75653	1.82277	1.72776	1.62708	1.56684	1.67135	1.44448	1.56222	1.79866	1.56304	1.60608	1.59584	1.81576	1.60647	1.80587	1.73405	2.87734	2.79861	3.84345	3.61691	3.63857	3.64096	3.98996	3.34845	3.60084	4.07513	2.24572	2.15427	2.86679	2.5201	2.56595	3.08577	2.45895	2.22484	2.10232
0.67_787.4249m/z	787.425	0.665217	pos	digitoxin	LMST01120018	Lipids and lipid-like molecules	Steroids and steroid derivatives	Steroid lactones		C06955	43.5	35.7	M+Na	C41H64O13	1.30112	28.9969	30.4321	24.6105	19.8703	33.2383	36.6785	41.8147	38.8064	36.452	39.3221	36.7805	40.3226	40.4641	42.4816	39.5463	36.8937	25.5865	60.4922	53.8637	45.5794	36.3122	38.0572	25.8526	36.2271	27.0551	32.0105	36.5109	32.2285	37.1842	22.0277	35.289	30.99	39.1846	30.2107
0.84_130.0863m/z	130.086	0.83775	pos	Aleprolic acid	LMFA01140022	Lipids and lipid-like molecules	Fatty Acyls	Fatty Acids and Conjugates			43.5	19.6	M+NH4	C6H8O2	0.48165	5.03569	5.4046	5.48567	5.72318	5.15781	4.99441	5.01712	5.19766	5.02529	5.22402	5.10349	5.13996	4.9579	4.885	4.55933	10.1944	8.19687	10.3471	7.39549	6.06486	7.84096	8.03605	11.8052	11.7935	9.75588	4.25964	4.81886	6.135	4.98717	4.35776	4.34325	4.69263	5.50592	2.85487
10.50_647.6223n	692.62	10.5028	neg	Cer(d18:1/24:1(15Z))	LMSP02010009	Lipids and lipid-like molecules	Sphingolipids	Ceramides	**	C00195	43.5	22.5	M-H, M+FA-H	C42H81NO3	1.04134	22.9671	21.9449	22.5586	20.4109	21.7249	22.3555	22.5445	23.7334	23.9544	23.4065	31.0407	26.5707	28.5469	32.2239	26.5506	4.29578	6.32554	0.756198	0.527204	1.02907	0.899954	2.94781	2.49527	3.45236	4.20026	9.53226	184.122	17.0833	3.2402	7.93227	12.9972	6.69558	13.9771	74.6799
3.52_612.3142m/z	612.314	3.52077	neg	6alpha-Glucuronosylhyodeoxycholate	LMST05010016	Lipids and lipid-like molecules	Sterol Lipids	Steroid conjugates		C11246	43.5	32.3	M+FA-H	C30H47O10-	-1.62161	7.63239	7.01738	7.68133	6.43465	6.9116	6.57303	6.07355	5.8766	6.641	6.98491	7.60376	9.90787	6.89659	7.84147	7.74255	2.35783	0.159021	2.47881	5.37966	5.363	3.13033	1.3477	0.801988	4.80595	3.45619	0.113991	0.728844	1.51765	5.1198	0.75268	0.497639	7.00782	1.61e-10	0.990123
3.88_321.2072m/z	321.207	3.87847	neg	13,16-octadecadiynoic acid	LMFA01030550	Lipids and lipid-like molecules	Fatty Acyls	Fatty Acids and Conjugates			43.5	23.9	M+FA-H	C18H28O2	0.325768	6.60532	6.3537	6.256	5.29607	5.8145	6.1767	5.56248	6.31383	5.97227	6.38587	6.01184	5.83735	6.41785	6.05699	5.88295	7.37739	4.69292	6.34027	6.76713	5.71631	6.10569	8.68257	6.8105	5.33549	7.54081	3.84932	3.59167	5.1693	6.61723	5.74291	6.12781	7.28948	3.29154	3.50296
4.98_339.2506m/z	339.251	4.97822	pos	9S,10R-dihydroxy-stearic acid	LMFA02000008	Lipids and lipid-like molecules	Fatty Acyls	Octadecanoids			43.5	27.9	M+Na	C18H36O4	0.157351	3.7147	3.95995	3.61515	3.80322	2.62339	3.02399	4.17078	3.78619	4.77993	4.60732	2.65886	4.13965	4.07207	3.54872	5.22307	8.5268	3.74765	5.3825	7.29923	7.84399	5.37207	4.22861	2.65087	6.47789	3.79217	4.62123	3.82626	4.26278	5.62792	2.88042	4.55661	5.0541	6.90462	2.83832
5.18_385.2343m/z	385.234	5.18248	pos	1a,1b-dihomo-PGJ2	LMFA03010158	Lipids and lipid-like molecules	Fatty Acyls	Eicosanoids			43.5	24.7	M+Na	C22H34O4	-1.76893	99.3442	104.445	106.078	113.703	100.765	105.707	111.747	109.591	111.514	114.565	106.962	114.654	112.505	112.498	114.039	62.8675	7.95326	37.4698	37.9235	27.4296	38.1575	36.066	73.0837	33.6247	47.3951	6.72183	149.672	70.1351	44.7805	50.63	51.9691	45.4231	83.3202	103.918
6.14_466.2935m/z	466.293	6.13698	pos	LysoPC(14:1(9Z))	HMDB10380	Lipids and lipid-like molecules	Glycerophospholipids	Glycerophosphocholines	**	C04230	43.5	30.7	M+H	C22H44NO7P	1.40317	1.73772	1.35228	1.42535	1.66956	1.89152	1.55575	2.12829	2.01517	1.45426	1.63869	1.79391	1.43512	1.71966	1.543	1.4995	0.00974193	2.9743	0.118079	1.61e-10	0.170543	0.0069446	0.153108	0.104108	0.352124	0.168614	3.01531	15.8501	0.220328	0.223014	0.423071	0.180512	0.319644	0.602097	5.48154
6.80_522.3198m/z	522.32	6.79548	neg	PE(P-19:1(12Z)/0:0)	LMGP02070003	Lipids and lipid-like molecules	Glycerophospholipids	Glycerophosphoethanolamines			43.5	23.3	M+FA-H	C24H48NO6P	-0.606564	42.0661	39.4718	36.3944	37.5519	37.7503	37.1321	37.1692	36.6281	36.6042	36.7015	37.5891	42.2375	37.4541	35.8256	35.8709	25.0231	5.47309	23.7144	16.2239	16.1367	15.0255	32.4305	24.9416	22.4695	27.7989	5.6145	52.2806	38.3783	20.9207	33.9623	34.23	28.3963	16.3112	45.6714
7.99_615.5335m/z	615.534	7.99102	neg	1-(10-methyl-hexadecanoyl-2-(8-[3]-ladderane-octanyl)-sn-glycerol	LMGL02070005	Unclassified	Unclassified	Unclassified			43.5	28.1	M-H	C40H72O4	-3.65102	4.71863	4.66084	4.49711	3.61941	2.68038	4.07695	4.19332	4.49363	3.10251	4.35525	3.45713	2.60521	4.64244	3.30278	3.9296	0.627741	1.61e-10	1.61e-10	0.0981924	1.61e-10	1.61e-10	0.704642	0.470245	1.61e-10	0.345807	1.71278	21.0741	1.15983	0.350058	0.325374	1.48041	1.09289	3.09506	13.2566
8.88_688.5515n	711.541	8.87942	pos	SM(d16:1/17:0)	LMSP03010037	Lipids and lipid-like molecules	Sphingolipids	Phosphosphingolipids			43.5	24.6	M+H, M+Na	C38H77N2O6P	-0.623944	57.4314	54.2989	50.6779	50.4583	50.1307	49.6646	54.3347	57.2741	54.5992	55.3841	50.5538	54.8148	52.0268	66.4585	51.5267	10.9644	18.3049	6.21917	13.8975	9.52024	10.9316	7.70763	6.67653	19.3454	10.9002	25.7942	224.701	38.1169	21.3502	19.3759	28.777	31.3941	42.4349	159.547
9.37_774.5412m/z	774.541	9.37277	pos	PE(P-18:1(11Z)/20:3(5Z,8Z,11Z))	HMDB11416	Lipids and lipid-like molecules	Glycerophospholipids	Glycerophosphoethanolamines			43.5	21.9	M+Na	C43H78NO7P	0.453455	30.5581	28.1856	27.3164	27.1537	28.4964	27.736	28.7669	27.9711	29.3377	26.4615	29.2146	27.4127	24.969	24.639	27.3854	0.822426	104.24	3.23067	1.81789	4.18134	6.08563	0.666606	0.991109	0.670983	0.384621	97.0175	85.6686	8.04515	0.247575	0.656436	1.90964	1.79851	11.8776	64.3556
0.57_140.0683m/z	140.068	0.568967	pos	L-Valine	HMDB00883	Organic acids and derivatives	Carboxylic acids and derivatives	Amino acids, peptides, and analogues	**	C00183	43.4	20.7	M+Na	C5H11NO2	0.491825	4.22463	3.83571	3.96397	4.30131	4.48142	4.50494	3.86444	4.6976	4.76443	4.65507	4.73443	5.01779	4.4874	4.83237	4.46176	6.37008	6.85336	5.69877	7.67209	9.69797	7.29701	6.00944	6.22095	6.93565	6.43959	5.71458	2.98917	5.49872	6.76105	5.65373	5.50828	4.86541	5.83146	3.4044
0.69_143.0816m/z	143.082	0.692717	pos	PIRACETAM	44173	Unclassified	Unclassified	Unclassified			43.4	21.8	M+H	C6H10N2O2	0.609488	0.548311	0.717548	0.659718	0.505414	0.561344	0.743095	0.666884	0.663037	0.728032	0.651556	0.742264	0.752556	0.656956	0.701421	0.751474	1.50588	1.38143	1.14931	1.23437	1.06888	1.58783	1.7161	1.05556	1.11709	0.259406	0.896396	0.858797	0.0184006	0.00844792	1.61e-10	0.653732	0.615512	0.0240239	0.00394221
0.70_606.0742m/z	606.074	0.699967	neg	UDP-GlcNAc	LMSL01010002	Nucleosides, nucleotides, and analogues	Pyrimidine nucleotides	Pyrimidine nucleotide sugars	**	C00043	43.4	20.8	M-H	C17H27N3O17P2	-0.150584	595.885	582.49	545.21	458.037	474.747	479.6	503.949	566.25	572.258	554.187	493.028	484.104	516.659	447.045	463.452	609.963	456.076	778.932	511.483	424.538	461.504	880.154	715.309	573.621	534.543	573.763	536.542	905.328	528.115	1051.41	1720.3	533.618	534.432	278.388
0.88_88.0399m/z	88.0399	0.878717	neg	Sarcosine	HMDB00271	Organic acids and derivatives	Carboxylic acids and derivatives	Amino acids, peptides, and analogues	**	C00213	43.4	25.8	M-H	C3H7NO2	-5.7907	3.25324	3.15594	2.8407	3.15013	2.71079	2.85474	3.30324	3.05852	3.2679	2.70906	2.83456	2.91451	3.04537	3.29293	2.95936	4.06801	3.56778	5.4575	3.52249	3.1814	2.67835	4.37853	4.60773	3.54336	3.72961	3.30954	2.9882	2.9571	3.39633	5.78186	3.65388	2.87064	3.35648	2.64266
4.19_408.2871n	407.28	4.19277	neg	1beta,3alpha,12alpha-Trihydroxy-5beta-cholan-24-oic Acid	LMST04010063	Unclassified	Unclassified	Unclassified			43.4	20.9	M-H, M+FA-H	C24H40O5	-1.27797	40.0363	40.9018	39.8867	40.5524	40.8056	39.647	40.9618	44.363	43.5189	43.3555	40.2882	44.7697	44.7643	41.0388	44.1013	5.69773	13.1291	9.24937	1.59551	4.14544	0.857188	1.61e-10	2.40397	17.4829	9.22079	1.35379	3.06352	6.06842	41.9793	11.3908	24.7097	28.2118	7.88834	8.4854
5.06_333.2068m/z	333.207	5.06432	neg	Testosterone	HMDB00234	Lipids and lipid-like molecules	Steroids and steroid derivatives	Androstane steroids			43.4	20.7	M+FA-H	C19H28O2	-1.08542	35.7169	35.4735	34.5064	32.9221	34.4162	33.851	35.407	36.5492	36.476	35.0215	34.4328	34.3251	35.7284	34.9998	34.8116	37.2264	1.61e-10	38.0573	37.3393	34.6296	32.5324	36.7478	25.8317	30.5124	37.4068	1.61e-10	20.8776	28.5719	32.6473	27.837	21.9481	29.1555	0.700956	17.6433
5.46_562.3152m/z	562.315	5.45657	neg	LysoPC(18:3(6Z,9Z,12Z))	HMDB10387	Lipids and lipid-like molecules	Glycerophospholipids	Glycerophosphocholines	**	C04230	43.4	20.8	M+FA-H	C26H48NO7P	0.225705	9.61671	10.9026	9.77429	9.95732	10.3688	9.61146	9.90557	9.82302	8.81756	9.85148	12.3196	15.142	10.3287	11.1885	9.64299	5.95295	7.72392	4.2463	1.82405	0.668288	1.42569	5.09247	8.87826	1.94971	4.43009	9.1162	43.6676	5.86122	1.17756	2.78502	2.6715	2.21123	9.48802	31.3376
5.93_493.3395m/z	493.339	5.93267	pos	N-stearoyl tryptophan	LMFA08020097	Lipids and lipid-like molecules	Fatty Acyls	Fatty amides			43.4	46.9	M+Na	C29H46N2O3	-1.23526	1.62648	2.10538	1.65246	1.24687	1.32518	1.48525	1.61828	1.64194	1.16801	1.48174	1.17087	0.756533	1.23366	1.03922	0.635222	2.43787	0.0545424	3.9466	4.05277	5.89076	4.33638	6.0502	3.87839	5.5028	5.22983	0.18183	2.33297	5.80059	5.06525	9.74495	10.2586	10.1891	2.92584	3.8583
6.07_577.3744m/z	577.374	6.06657	neg	(25S)-5beta-spirostan-3beta-yl beta-D-glucoside	LMST01080008	Lipids and lipid-like molecules	Steroids and steroid derivatives	Steroidal glycosides			43.4	40.3	M-H	C33H54O8	-0.312819	3.1994	3.20561	2.17807	2.99496	3.60128	3.4634	2.89323	3.54	2.43686	2.81538	2.96369	4.3579	3.8108	3.08374	3.59345	2.51576	3.06191	1.855	6.96948	6.82064	0.798457	2.20306	0.390334	8.53639	2.7087	1.55195	2.12377	2.39136	1.56329	0.710421	3.98293	5.41064	0.426012	5.41204
6.25_527.3012n	528.309	6.24698	pos	LysoPE(22:5(4Z,7Z,10Z,13Z,16Z)/0:0)	62308	Lipids and lipid-like molecules	Glycerophospholipids	Glycerophosphoethanolamines			43.4	18.5	M+H, M+Na, M+H-H2O	C27H46NO7P	0.0855202	368.311	383.609	368.302	361.418	374.153	372.522	370.306	384.265	380.212	357.327	405.123	376.689	362.968	354.724	360.126	29.5975	547.065	33.1468	29.602	31.2621	45.6802	25.2712	22.1816	21.4385	18.8121	745.257	4959.58	45.6478	17.1992	20.426	19.5741	29.3296	102.554	1711.94
6.53_629.2937m/z	629.294	6.5273	neg	PI(17:1(10Z)/0:0)	LMGP06050003	Lipids and lipid-like molecules	Glycerophospholipids	Glycerophosphoinositols			43.4	27.3	M+FA-H	C26H49O12P	-1.11993	11.5937	11.5248	11.4284	11.5995	11.2227	11.4622	12.1493	12.55	10.4295	10.8025	11.5189	10.4013	11.2812	11.1012	10.3348	5.90029	20.1916	3.17802	0.65366	0.45914	0.722293	4.43362	8.87271	1.93273	5.58849	16.8371	25.0595	10.7162	2.18888	5.88566	7.71273	3.61399	15.8066	25.5515
7.13_526.2893m/z	526.289	7.1265	pos	PE(20:3(8Z,11Z,14Z)/0:0)	LMGP02050022	Lipids and lipid-like molecules	Glycerophospholipids	Glycerophosphoethanolamines			43.4	22.4	M+Na	C25H46NO7P	-2.27532	55.7454	49.9935	52.932	49.724	67.9916	55.8847	53.6694	52.2782	50.8757	53.1124	72.0656	52.708	51.1156	51.1967	52.6491	16.4413	66.1848	10.7802	5.51672	9.40515	26.4565	11.5544	12.5932	6.653	11.8463	61.3819	72.2209	27.4434	8.30928	8.86281	9.75604	12.0118	39.1416	56.8754
8.22_842.5545m/z	842.555	8.21605	neg	PS(O-18:0/20:4(5Z,8Z,11Z,14Z))	LMGP03020071	Lipids and lipid-like molecules	Glycerophospholipids	Glycerophosphoserines			43.4	32.1	M+FA-H	C44H80NO9P	-0.935616	7.52248	7.71687	7.5017	8.76771	9.00825	7.56195	8.89862	8.04635	9.00224	9.18459	13.7281	8.20904	8.02305	11.9006	9.13545	2.8795	1.61e-10	0.348763	0.152978	3.68548	1.24021	1.28499	2.61	2.3957	1.86741	1.61e-10	7.85158	4.43301	1.3704	6.16247	3.8073	2.99126	0.0996274	3.87948
9.03_848.5392m/z	848.539	9.02888	pos	PS(17:0/22:4(7Z,10Z,13Z,16Z))	LMGP03010247	Lipids and lipid-like molecules	Glycerophospholipids	Glycerophosphoserines			43.4	24	M+Na	C45H80NO10P	-2.48182	39.2175	34.7806	37.8031	40.6442	27.6718	36.3122	36.2769	37.5539	28.0822	38.2395	31.2899	38.2498	37.5917	29.0819	34.1035	98.1233	42.3271	50.0037	58.9152	75.7526	74.0962	56.0142	98.2553	96.9885	105.386	28.5275	1.41897	87.9762	97.8128	118.702	100.252	121.001	80.7192	2.81839
9.13_788.5230m/z	788.523	9.12513	pos	PE(P-18:1(9Z)/20:4(5Z,8Z,10E,14Z)(12OH[S]))	LMGP20020006	Lipids and lipid-like molecules	Glycerophospholipids	Oxidized glycerophospholipids			43.4	34	M+Na	C43H76NO8P	3.79397	87.6271	79.4798	82.7355	85.1032	74.9254	77.3862	77.5217	82.2129	74.2784	71.8694	71.1035	76.5634	77.4548	64.2372	75.1689	8.94693	194.33	9.45007	6.30359	13.1542	14.7212	7.96311	8.35157	8.0737	6.47706	171.473	103.129	31.7586	5.44342	8.56836	10.7473	9.34875	38.7037	124.363
9.36_778.5611m/z	778.561	9.35587	neg	PC(15:0/17:0)	LMGP01010537	Lipids and lipid-like molecules	Glycerophospholipids	Glycerophosphocholines			43.4	21.6	M+FA-H	C40H80NO8P	0.971825	43.2688	41.3815	43.3819	43.3929	45.0252	41.7222	43.4626	43.3101	41.3822	42.0001	40.9189	41.8705	42.426	45.357	41.9979	31.3193	49.2845	21.6251	27.3915	32.2489	27.6	38.7759	29.5495	32.8545	41.09	44.0261	35.9235	48.6255	40.6798	55.9621	48.2606	55.9353	37.1907	36.2706
0.73_332.1094m/z	332.109	0.727467	neg	N-Ribosylhistidine	HMDB02089	Organic acids and derivatives	Carboxylic acids and derivatives	Amino acids, peptides, and analogues			43.3	22.4	M+FA-H	C11H17N3O6	-2.04398	1.37407	1.44603	1.70884	1.47134	1.00872	1.22079	1.2263	1.2839	1.35084	1.66746	1.51944	1.5458	1.64434	1.48347	1.5325	2.17248	1.40886	2.58646	1.41462	1.43585	1.68205	2.11233	1.2718	2.13776	2.35479	1.47475	1.96257	1.47041	1.64725	1.38955	2.07629	1.80487	0.988441	1.23525
0.89_171.0406m/z	171.041	0.885583	neg	Thymine	HMDB00262	Organoheterocyclic compounds	Diazines	Pyrimidines and pyrimidine derivatives	**	C00178	43.3	25.2	M+FA-H	C5H6N2O2	-4.46573	1.0362	1.10143	0.986453	0.979884	0.9434	0.499009	0.901827	0.822202	1.0431	0.643923	0.424333	0.426896	0.622681	0.414089	0.442687	1.70066	0.0969227	4.49539	0.250348	1.34272	1.39811	4.58926	6.50537	0.993422	2.06871	0.190426	1.63602	2.08833	0.962085	2.68871	4.12561	1.21354	2.72462	3.53476
1.75_203.0820m/z	203.082	1.75012	neg	L-Tryptophan	HMDB00929	Organoheterocyclic compounds	Indoles and derivatives	Indolyl carboxylic acids and derivatives	**	C00078	43.3	22.1	M-H	C11H12N2O2	-2.72031	129.022	122.648	115.088	114.748	116.374	113.785	127.219	129.239	142.455	132.501	119.018	121.051	126.233	128.105	126.948	187.807	173.265	207.723	191.031	208.912	234.519	223.961	209.073	180.569	195.181	164.286	149.556	138.655	161.564	160.717	200.885	162.983	142.691	130.775
2.18_417.1190m/z	417.119	2.18138	neg	Naringenin 5-O-rhamnoside	LMPK12140239	Phenylpropanoids and polyketides	Flavonoids	Flavonoid glycosides			43.3	22.5	M-H	C21H22O9	-0.284111	1.58595	1.28118	1.40216	1.56422	1.51573	1.47573	1.39501	1.11473	1.30162	1.43662	1.86046	1.49403	1.6992	1.34905	1.89639	4.39819	5.20294	1.08041	5.06953	5.8389	0.45089	2.26219	1.21639	4.07241	1.88755	0.493982	1.56655	1.61e-10	0.230627	1.61e-10	0.402846	1.88986	1.61e-10	1.61e-10
4.19_408.2877n	431.276	4.18742	pos	3alpha,7alpha,17alpha-Trihydroxy-5beta-cholan-24-oic Acid	LMST04010414	Unclassified	Unclassified	Unclassified			43.3	20.6	M+NH4, M+Na	C24H40O5	0.273992	20.4113	21.7802	23.1745	22.4752	18.333	22.7741	25.282	24.0957	24.1985	23.7504	16.1724	24.8275	24.9388	22.0314	23.1255	5.10318	4.97572	13.3921	3.98665	3.70976	6.14083	6.27803	6.09014	10.4487	10.9132	1.8975	4.94709	11.0764	22.891	15.3108	17.1654	16.449	9.22887	11.7403
5.18_204.1152n	187.112	5.1756	pos	Cinnamyl isobutyrate	95729	Benzenoids	Benzene and substituted derivatives	Phenylpropenes			43.3	20.4	M+H-H2O, M+H	C13H16O2	0.615546	9.30663	8.88157	9.83211	10.263	8.78638	8.21169	9.21964	9.6988	9.39662	9.50839	9.46624	9.47839	10.2404	8.99692	9.69959	8.89702	0.29548	6.73809	8.97698	6.29882	7.08998	7.03781	9.09641	7.12183	8.58358	0.620812	7.94755	7.42735	8.41927	6.68869	6.4473	6.83737	9.29057	10.7046
5.40_302.2245n	303.232	5.40252	pos	5Z,8Z,14Z-Eicosatrien-11-ynoic acid	LMFA01030693	Lipids and lipid-like molecules	Fatty Acyls	Fatty Acids and Conjugates			43.3	17.3	M+H-H2O, M+H	C20H30O2	-0.157145	147.598	144.862	144.563	142.261	141.373	145.745	150.572	148.06	150.396	143.971	152.298	153.95	155.409	150.051	150.529	195.258	35.6576	127.751	480.105	352.117	249.255	138.768	150.731	189.002	232.236	54.6064	172.346	128.068	156.357	111.248	104.294	139.903	147.182	173.559
5.49_321.2408m/z	321.241	5.49095	neg	(+)-Villanovane-13alpha,19-diol	LMPR0104150001	Lipids and lipid-like molecules	Prenol lipids	Isoprenoids			43.3	31.4	M-H	C20H34O3	-8.58632	114.529	119.296	121.022	120.649	125.206	125.064	133.589	140.735	145.464	144.37	140.603	145.851	150.151	152.48	151.218	149.1	23.2976	146.909	200.214	165.825	168.529	145.654	110.406	147.539	175.293	25.7084	97.7591	77.7135	157.151	135.505	136.402	157.577	56.6014	114.642
5.54_228.1516n	229.159	5.54	pos	13-METHYL-4,4-BISNOR-8,11,13-PODOCARPATRIEN-3-ONE	43709	Unclassified	Unclassified	Unclassified			43.3	21.8	M+H-H2O, M+H	C16H20O	0.75631	9.89219	10.5432	9.53865	9.5971	10.3423	10.2707	10.4475	10.6094	10.6013	10.4286	11.5139	10.8838	10.987	10.8656	11.4906	6.44929	0.162615	3.94167	2.68638	3.60199	4.33466	3.68771	7.38629	3.23921	5.46722	0.245579	14.5794	7.66194	4.50394	4.64819	5.01148	4.3396	11.625	12.0051
6.35_814.5606m/z	814.561	6.3485	neg	PC(15:0/20:3(5Z,8Z,11Z))	HMDB07947	Lipids and lipid-like molecules	Glycerophospholipids	Glycerophosphocholines			43.3	20.1	M+FA-H	C43H80NO8P	0.255789	5.44616	4.94289	4.99427	5.15465	5.16786	5.26314	5.68742	5.30414	4.70071	5.52011	5.37798	4.31297	5.5441	5.17224	4.48637	0.530614	1.61e-10	1.1246	1.09006	1.80552	1.68063	12.0311	20.0937	4.11298	4.1555	0.266539	1.95492	0.683199	2.57907	24.4718	17.591	1.13279	20.8366	85.3591
6.64_581.3695n	582.377	6.63942	pos	PS(22:0/0:0)	LMGP03050025	Lipids and lipid-like molecules	Glycerophospholipids	Glycerophosphoserines			43.3	20.4	M+H, M+Na	C28H56NO9P	0.40008	396.319	401.934	396.192	383.271	395.164	379.883	391.615	393.287	388.428	384.497	417.251	410.603	400.593	406.667	401.288	472.395	26.8309	427.086	341.014	500.994	473.132	485.52	444.97	494.886	518.7	27.6798	488.837	563.155	418.682	634.98	671.018	667.95	383.231	1041.55
6.78_396.2643n	397.272	6.7842	pos	PA(O-16:0/0:0)	LMGP10060005	Lipids and lipid-like molecules	Glycerophospholipids	Glycerophosphates			43.3	19.9	M+H, M+Na	C19H41O6P	0.692225	21.7271	22.6166	21.997	22.1728	23.5123	22.1314	23.1335	20.4907	20.6948	20.9688	24.7416	22.6236	22.0589	19.8739	19.9671	6.5657	9.63622	3.59655	4.14559	3.63533	4.17829	4.41853	5.47297	3.67961	5.91249	13.8916	119.428	13.3895	4.08792	4.10459	4.53877	5.76165	18.1401	64.1017
8.99_776.5459m/z	776.546	8.98623	neg	PE(18:1(9Z)/17:0)	LMGP02010640	Lipids and lipid-like molecules	Glycerophospholipids	Glycerophosphoethanolamines			43.3	21.3	M+FA-H	C40H78NO8P	1.6223	60.3991	62.5306	55.3712	55.0967	52.8055	59.5087	56.9299	59.437	56.2157	62.2727	59.3502	60.7008	59.2735	54.4	59.966	53.7023	42.5559	46.2872	30.9335	40.4562	51.9967	47.5878	49.5651	59.4585	55.7474	41.4912	68.862	54.7807	43.3481	60.1102	55.7649	71.5262	36.7811	56.3516
0.88_127.0507m/z	127.051	0.878717	neg	2-amino-4-cyano-butanoic acid	LMFA01100038	Lipids and lipid-like molecules	Fatty Acyls	Fatty Acids and Conjugates		C05717	43.2	24.3	M-H	C5H8N2O2	-4.8805	2.24032	2.25987	2.26719	2.23648	2.04834	1.97845	2.28398	1.67835	1.89714	2.003	1.81141	1.78554	1.89909	2.04133	1.96646	5.34159	2.88256	6.39318	3.16507	2.08373	3.61492	6.25549	6.03145	4.28848	3.30771	2.72635	2.86453	3.54493	3.86273	4.92625	5.5093	3.42367	3.6544	3.34634
3.65_343.2264m/z	343.226	3.64557	pos	14S,21S-diHDHA	LMFA04000054	Lipids and lipid-like molecules	Fatty Acyls	Docosanoids			43.2	22.5	M+H-H2O	C22H32O4	-0.93109	170.244	161.64	159.142	162.881	164.634	168.851	166.351	168.114	168.27	164.964	167.995	180.512	174.202	175.635	183.302	83.9006	2.62928	64.1616	59.4979	48.5344	73.0761	57.6119	86.3752	65.1922	72.7648	2.16661	92.6136	119.478	73.4922	86.9879	103.4	106.867	116.903	103.76
3.84_350.2091n	373.199	3.8387	pos	19-hydroxy-PGA2	LMFA03010130	Lipids and lipid-like molecules	Fatty Acyls	Eicosanoids			43.2	20.1	M+H-H2O, M+Na	C20H30O5	-0.508164	263.614	271.097	272.99	273.346	275.497	288.559	287.184	285.832	292.757	291.276	288.78	308.139	302.143	303.509	304.688	235.19	7.71447	181.066	253.382	278.941	240.614	223.402	192.086	270.813	258.002	7.1277	143.084	263.597	249.754	232.09	197.092	262.585	254.674	241.103
4.17_315.2319m/z	315.232	4.1668	pos	20-oxo-22,23,24,25,26,27-hexanorvitamin D3	LMST03020002	Lipids and lipid-like molecules	Sterol Lipids	Secosteroids			43.2	22.3	M+H	C21H30O2	0.29592	13.2271	13.3657	12.9087	12.554	13.4017	12.2475	13.4706	13.3113	13.0417	12.5639	13.7025	13.9926	15.492	13.6156	14.6843	6.34784	4.0598	9.51384	6.74013	14.751	5.42447	11.5649	8.50371	8.57701	6.05256	4.11758	16.7882	16.7717	9.98977	10.468	7.48739	21.4668	6.5072	33.5126
4.19_299.2008m/z	299.201	4.18742	pos	ent-8-deoxy-J2-IsoP	LMFA03110063	Lipids and lipid-like molecules	Fatty Acyls	Eicosanoids			43.2	29.1	M+H-H2O	C20H28O3	0.860918	37.3254	34.4593	36.56	34.5994	33.6413	35.1986	36.4665	36.9842	37.4101	37.9908	36.896	39.5284	40.4425	40.1516	40.1909	27.6843	4.42283	22.5206	23.0735	21.609	23.9357	22.5131	23.793	23.9128	21.4043	4.01056	21.8869	33.434	23.3089	24.0691	26.2896	29.3978	31.4896	28.9202
5.06_375.2174m/z	375.217	5.05743	neg	4S-hydroperoxy-17S-HDHA	LMFA04000068	Lipids and lipid-like molecules	Fatty Acyls	Docosanoids			43.2	20.9	M-H	C22H32O5	-0.86181	23.7833	21.7681	22.5596	24.0018	24.1473	25.5945	27.0948	25.9822	27.2881	26.9169	27.6589	27.111	29.3963	29.6295	30.5554	15.8096	1.61e-10	6.28257	10.2878	18.3241	13.7499	7.44147	3.87321	11.5108	11.6454	1.61e-10	15.646	11.5585	12.6411	10.895	6.04773	11.9502	0.703954	7.9904
5.74_269.2267m/z	269.227	5.73945	pos	Retinol	LMPR01090001	Lipids and lipid-like molecules	Prenol lipids	Retinoids		C19962	43.2	21.5	M+H-H2O	C20H30O	0.965287	0.921444	1.16056	0.673616	0.60275	0.760695	0.857662	0.845812	0.839042	0.803169	0.662586	0.957892	0.819426	0.643819	0.633006	0.69174	0.040341	0.401511	0.130009	0.434976	1.61e-10	1.61e-10	0.209281	1.61e-10	0.165354	0.26813	0.332071	5.26921	0.490254	0.0368637	0.154552	0.109421	0.0744695	0.592438	2.31849
5.75_480.4048m/z	480.405	5.75318	pos	2alpha-(3-Hydroxypropyl)-1alpha,25-dihydroxy-19-norvitamin D3	LMST03020627	Lipids and lipid-like molecules	Sterol Lipids	Secosteroids			43.2	18.7	M+NH4	C29H50O4	0.140943	6.27305	5.93697	5.61647	4.77477	4.21221	4.4003	5.17096	5.76335	5.11164	4.75673	4.43437	4.5724	4.38287	3.89792	4.35824	0.513446	5.01301	0.18686	0.424215	0.254296	0.00312017	0.244193	0.644929	0.740873	0.263976	4.02705	21.9075	1.06726	0.499553	0.495429	0.2775	0.417814	1.83088	9.54646
6.43_616.3619m/z	616.362	6.43102	neg	PC(22:4(7Z,10Z,13Z,16Z)/0:0)	LMGP01050124	Lipids and lipid-like molecules	Glycerophospholipids	Glycerophosphocholines			43.2	19.8	M+FA-H	C30H54NO7P	-0.0879534	49.6377	47.5116	49.4653	46.0917	46.7056	48.0318	47.8303	47.6949	46.2795	49.8236	48.9086	52.1697	46.5908	45.1863	45.8042	28.404	41.8369	18.9739	8.04212	6.54594	6.87521	22.0389	47.0836	9.83627	23.244	54.407	131.954	40.5718	9.53747	24.6898	31.6236	13.9652	60.0996	122.699
6.47_507.2727m/z	507.273	6.46538	neg	PA(20:2(11Z,14Z)/0:0)	LMGP10050027	Lipids and lipid-like molecules	Glycerophospholipids	Glycerophosphates			43.2	25.5	M+FA-H	C23H43O7P	-0.276619	5.5914	5.40734	6.5607	5.45062	6.68018	5.06965	5.48735	5.38797	5.07408	5.3878	7.65559	7.83504	6.4313	6.99588	5.69525	3.11806	2.52359	2.0303	2.38642	2.14282	2.23476	1.17739	3.00395	1.78654	1.28881	3.88189	16.5466	4.0471	1.6903	4.03606	2.62289	3.15237	5.81301	11.5994
7.34_714.4668m/z	714.467	7.34028	pos	PS(O-16:0/14:1(9Z))	LMGP03020004	Lipids and lipid-like molecules	Glycerophospholipids	Glycerophosphoserines			43.2	27.9	M+Na	C36H70NO9P	-1.79271	4.9736	5.03959	5.24015	4.68343	4.83062	4.49185	4.71332	5.268	3.69544	4.2416	5.27335	4.41297	4.03062	4.29519	4.79761	1.50695	0.319019	2.73273	1.22683	1.33163	3.23205	2.35428	2.89523	2.76763	1.55962	0.505393	12.7738	5.08618	2.47305	3.08595	2.46291	3.2448	3.20129	10.116
8.57_820.5462m/z	820.546	8.57	pos	PS(P-20:0/18:3(9Z,12Z,15Z))	LMGP03030071	Lipids and lipid-like molecules	Glycerophospholipids	Glycerophosphoserines			43.2	34.3	M+Na	C44H80NO9P	-0.113341	21.4067	22.2368	21.0841	20.6458	20.7696	21.4595	21.6997	22.9821	22.2992	23.8592	20.2061	22.5314	20.7056	18.9361	19.3615	5.18536	1.61e-10	3.62894	3.99208	2.73398	3.95108	3.74921	5.06938	5.67124	4.76727	1.61e-10	46.7444	19.3686	4.47251	7.94892	9.34914	7.14039	16.4207	52.4824
9.00_836.5813m/z	836.581	8.99998	neg	PC(20:4(5Z,8Z,11Z,14Z)/P-18:1(11Z))	HMDB08457	Lipids and lipid-like molecules	Glycerophospholipids	Glycerophosphocholines			43.2	19.4	M+FA-H	C46H82NO7P	0.219031	32.4874	32.1323	28.6595	29.2318	28.7107	29.0244	29.3118	29.7648	32.2334	27.9882	29.0399	33.8057	30.0534	28.014	30.0346	20.0258	44.8176	11.2694	0.208016	1.48009	3.32634	16.5582	46.0612	5.59992	17.0871	44.2247	31.4901	34.2627	2.76576	29.1409	49.0095	6.07721	46.5078	48.1536
0.70_204.0868m/z	204.087	0.6996	pos	N2-Acetyl-L-aminoadipate	63446	Unclassified	Unclassified	Unclassified			43.1	26.5	M+H	C8H13NO5	0.925513	21.7395	22.9738	20.434	19.4578	23.9916	25.4555	25.2551	26.3005	25.7901	25.2789	26.9039	26.6317	29.2446	28.9042	28.0438	30.6871	26.4848	36.9105	37.0518	37.9899	45.0509	29.4271	26.0614	29.4893	22.1612	30.2266	23.1899	31.2565	28.8845	27.6168	36.742	21.8976	26.9945	15.6035
1.13_383.1143m/z	383.114	1.13117	neg	8-Hydroxygalangin 3-methyl ether 8-methylbutyrate	LMPK12113076	Lipids and lipid-like molecules	Polyketides	Flavonoids			43.1	29	M-H	C21H20O7	1.71136	6.88315	7.61301	9.38289	9.41834	8.86775	7.72521	9.61058	9.58213	10.4775	9.92942	9.91904	10.7573	9.5993	9.66574	9.41255	10.2439	7.98445	11.5709	5.71878	7.58117	9.41191	8.39968	12.6148	13.0618	7.76066	8.18701	9.85175	13.1144	13.0506	18.5952	15.1375	9.7981	12.8878	10.0636
10.59_666.6045m/z	666.604	10.5922	neg	Ceramide (d18:1/22:0)	HMDB04952	Lipids and lipid-like molecules	Sphingolipids	Ceramides	**	C00195	43.1	19.6	M+FA-H	C40H79NO3	0.453291	5.43065	5.19992	5.38118	5.56204	5.41624	6.42236	5.77978	6.66324	6.32862	5.94388	7.8036	6.7645	6.93576	7.50555	6.66879	1.61e-10	0.223821	1.61e-10	1.61e-10	1.61e-10	0.0591931	1.61e-10	1.61e-10	0.144301	1.61e-10	1.36817	37.6611	3.87612	1.61e-10	0.817711	1.69631	0.729809	2.26973	20.9312
3.39_189.1274m/z	189.127	3.39112	pos	Ibuprofen	HMDB01925	Phenylpropanoids and polyketides	Phenylpropanoic acids	Unclassified		C01588	43.1	18.7	M+H-H2O	C13H18O2	0.236539	3.91167	3.71405	3.83933	3.56693	3.67081	3.8241	4.15488	4.18102	3.94773	3.95835	4.13592	4.46472	4.29274	4.18791	4.1124	2.47907	1.61e-10	1.51873	1.38596	1.417	1.74933	1.76373	2.20002	1.96966	1.73497	1.61e-10	2.52548	2.84129	2.11	2.27797	2.49808	2.40283	3.03219	2.51031
3.76_247.1697m/z	247.17	3.76152	neg	2E,6Z,8Z,12E-hexadecatetraenoic acid	LMFA01030277	Lipids and lipid-like molecules	Fatty Acyls	Fatty Acids and Conjugates			43.1	23.8	M-H	C16H24O2	-2.5954	7.35111	7.07655	6.57726	6.67637	6.82198	7.04882	7.25066	6.9617	7.58902	7.08657	6.82355	5.95049	7.65139	6.70855	7.57065	6.96029	10.6116	11.5706	7.37395	10.0903	6.33658	19.1923	9.7613	6.92688	8.39229	2.59182	3.64946	6.13299	9.59773	9.3203	4.65993	10.5988	1.72919	3.70859
5.66_301.2168m/z	301.217	5.65602	neg	Retinyl ester	HMDB03598	Lipids and lipid-like molecules	Prenol lipids	Retinoids	**	C02075	43.1	21.8	M-H	C20H30O2	-1.733	108.275	112.355	114.997	114.094	119.599	123.771	128.432	142.258	148.378	145.02	136.601	136.349	144.462	144.399	148.735	151.168	3.48155	154.637	129.075	96.0079	131.447	129.153	107.837	117.446	128.306	2.47642	85.4907	77.1188	133.106	113.975	113.196	105.633	8.69063	64.1994
6.49_528.3072m/z	528.307	6.49293	neg	PE(22:4(7Z,10Z,13Z,16Z)/0:0)	LMGP02050014	Lipids and lipid-like molecules	Glycerophospholipids	Glycerophosphoethanolamines			43.1	27.5	M-H	C27H48NO7P	-4.54786	165.508	163.388	161.658	151.039	162.345	163.821	163.446	170.858	171.668	164.213	166.715	161.452	156.04	152.902	154.393	66.4518	167.824	38.737	10.6066	12.9311	18.6556	53.0621	146.932	21.5175	51.974	202.416	1146.3	153.331	18.098	71.2037	94.5868	25.4004	274.466	754.715
6.80_507.3688n	508.376	6.79795	pos	PC(O-18:1(9Z)/0:0)	LMGP01060039	Lipids and lipid-like molecules	Glycerophospholipids	Glycerophosphocholines			43.1	21.3	M+H, M+Na	C26H54NO6P	-0.168779	121.811	118.668	120.177	118.37	117.135	119.361	120.783	119.462	118.662	117.026	123.627	124.195	118.182	119.017	117.565	51.401	25.7991	38.721	36.539	37.1262	37.3365	39.0355	44.8739	38.5134	48.4238	66.6322	720.558	75.5837	50.382	50.1286	51.3225	64.706	99.0563	400.789
6.99_279.2324m/z	279.232	6.98805	neg	Linoleic acid	HMDB00673	Lipids and lipid-like molecules	Fatty Acyls	Lineolic acids and derivatives	**	C01595	43.1	20.4	M-H	C18H32O2	-1.9849	2824.05	3004.57	2492.31	2026.78	2348.35	2379.59	2636.84	3014.93	2926.39	3086.62	2299.92	2550.82	2722.72	2453.62	2281.53	1893.46	1489.66	1213.4	967.478	1645.57	2039.9	1447.88	1851.72	1788.22	1612	2127.81	5131.23	1942.13	963.278	1137.93	1646.32	1457.73	2663.4	4985.27
7.10_469.2977m/z	469.298	7.10302	neg	Norselic acid C	LMST01031090	Lipids and lipid-like molecules	Sterol Lipids	Sterols			43.1	29.1	M+FA-H	C28H40O3	4.16463	8.70192	7.81176	7.76334	8.37793	10.373	9.22323	8.64465	8.54535	10.0158	9.93867	11.7639	10.1277	9.52439	9.90408	10.7612	2.60107	2.81311	0.451754	0.607002	3.03724	0.535706	0.610168	1.18475	0.791519	2.13796	2.3162	36.3082	3.73942	1.42235	2.55548	2.57503	2.12061	4.80416	22.8071
8.93_383.3528m/z	383.353	8.93118	neg	24-hydroxy-tetracosanoic acid	LMFA01050213	Lipids and lipid-like molecules	Fatty Acyls	Fatty Acids and Conjugates			43.1	25.4	M-H	C24H48O3	-0.771045	4.66771	4.81024	5.15998	4.81914	4.98365	4.78795	4.90813	4.98638	4.74508	5.45586	4.89604	5.61874	5.9894	5.54047	5.28741	7.7686	7.29775	5.3959	3.58475	4.7011	4.85727	7.93584	8.42016	5.79924	5.95935	6.11821	2.03977	7.41768	4.95418	6.13075	6.80514	5.70447	5.37807	2.30416
0.73_101.0596m/z	101.06	0.733967	pos	Tiglic acid	LMFA01020030	Lipids and lipid-like molecules	Fatty Acyls	Fatty acids and conjugates		C08279	43	26.8	M+H	C5H8O2	-1.12911	3.76909	3.76058	3.86031	3.49535	3.37711	3.85631	3.59953	3.80082	3.6732	3.48694	3.8468	3.78599	3.66196	4.05952	3.81149	12.5768	7.90751	9.96835	12.5826	7.28182	6.63253	6.74402	6.41085	7.00879	7.16515	3.38506	4.15737	2.02188	2.80109	3.3045	4.52189	2.18023	2.27027	1.70347
0.73_428.0368m/z	428.037	0.7271	pos	ADP	HMDB01341	Nucleosides, nucleotides, and analogues	Purine nucleotides	Purine ribonucleotides	**	C00008	43	21.7	M+H	C10H15N5O10P2	0.231211	2.76836	2.52063	2.05563	2.44681	2.74674	2.96761	2.71505	2.59668	2.96775	2.41635	3.27857	2.39287	2.87387	2.79648	2.59937	3.50437	1.22838	5.03499	5.177	4.33079	3.09654	5.14169	4.46725	4.16502	2.98491	1.87527	2.53111	1.91473	1.88764	3.4075	3.51773	3.17421	2.42662	1.58393
1.64_250.0935m/z	250.094	1.64102	pos	Deoxyguanosine	HMDB00085	Nucleosides, nucleotides, and analogues	Purine nucleosides	Purine 2'-deoxyribonucleosides	**	C00330	43	19.4	M+H-H2O	C10H13N5O4	0.142943	54.14	60.7093	59.4419	60.5439	58.5384	55.3572	56.447	57.1159	57.7316	58.0994	55.6965	60.0232	58.9589	64.4212	60.9112	80.4136	63.025	96.5875	64.7268	64.829	49.3838	72.5501	85.596	72.8904	57.6054	58.5576	45.7145	63.6691	76.5149	98.0208	68.9687	52.7846	72.9472	40.0181
1.65_360.0868m/z	360.087	1.6469	neg	Rosinidin	LMPK12010417	Lipids and lipid-like molecules	Polyketides	Flavonoids			43	27.6	M+FA-H	C17H15O6+	5.3582	28.0667	38.318	36.6836	27.8441	28.3632	22.397	27.1016	29.1255	14.788	24.5997	24.609	34.7436	31.1636	28.446	25.7138	6.8262	0.098669	12.3447	3.69171	0.965728	7.00254	10.6298	14.3593	6.23098	12.8454	0.150303	17.2333	8.63279	11.2022	14.3012	18.5866	34.6655	5.90822	22.8811
3.75_389.1957m/z	389.196	3.74777	neg	Formyldienolone	LMST02020026	Lipids and lipid-like molecules	Steroids and steroid derivatives	Androstane steroids			43	22.6	M+FA-H	C21H28O4	-3.59174	17.5128	16.4945	18.4959	18.73	14.4444	17.3219	17.4593	19.0279	19.2644	18.6047	16.1395	18.7243	20.2299	20.1885	19.2945	18.8491	2.6904	11.4067	10.7786	10.8036	10.4565	6.52687	5.85072	11.2008	11.6654	0.195738	8.023	10.0996	12.4531	8.45989	7.17493	11.4934	0.363255	6.3993
4.19_375.2148m/z	375.215	4.19428	pos	ent-12-D2c-IsoP	LMFA03110078	Lipids and lipid-like molecules	Fatty Acyls	Eicosanoids			43	21.4	M+Na	C20H32O5	1.85288	148.056	153.042	161.704	156.774	145.477	162.52	163.083	166.525	165.151	167.737	141.789	177.038	176.937	176.617	175.471	111.218	1.20362	104.672	81.6435	79.9918	94.0272	103.58	124.427	96.9051	111.293	1.22176	84.3782	138.129	104.46	107.92	117.639	123.457	144.399	131.881
5.21_307.2273m/z	307.227	5.20883	neg	5-(1-hydroxypropan-2-yl)isolongifol-5-ene	LMPR0103500003	Lipids and lipid-like molecules	Prenol lipids	Isoprenoids			43	22.5	M+FA-H	C18H30O	-2.08517	7.17377	8.06084	8.09897	7.91327	7.7928	8.15006	8.53171	8.32574	8.78987	8.46652	8.99044	8.78717	8.81542	9.30225	9.33966	7.99602	1.61e-10	3.08024	18.2517	10.0927	7.89574	1.56443	1.44965	6.43705	7.13248	1.61e-10	3.69481	2.67177	6.2117	4.796	4.96165	7.65906	0.535223	4.75008
5.99_546.3556m/z	546.356	5.9946	pos	PC(18:1(9Z)/2:0)	LMGP01010900	Lipids and lipid-like molecules	Glycerophospholipids	Glycerophosphocholines			43	16.9	M+H-H2O	C28H54NO8P	0.326284	144.09	140.885	140.928	156.201	123.072	123.468	129.491	126.599	134.751	124.698	120.685	122.162	114.138	115.11	114.764	20.2274	49.2463	4.38502	5.46484	5.60794	4.64603	3.71898	32.2474	5.35803	8.46598	56.7682	686.507	34.0677	5.02575	5.98247	8.89795	7.18497	45.7553	327.872
6.20_433.2574m/z	433.257	6.20407	neg	12alpha-Hydroxy-3-oxo-5beta-chol-9(11)-en-24-oic Acid	LMST04010369	Unclassified	Unclassified	Unclassified			43	31.6	M+FA-H	C24H36O4	-5.58596	1.91143	2.17896	2.07713	2.05594	2.42487	2.34786	2.02556	2.34981	2.49089	2.06366	2.98394	2.59906	2.9449	3.25154	2.61621	0.427817	0.141609	0.233977	0.158574	1.61e-10	0.443522	0.380754	0.667464	0.0875532	0.382089	0.290061	4.73478	1.14155	0.348132	0.988409	0.485186	0.0998956	0.165078	2.20577
6.70_312.2540m/z	312.254	6.69918	neg	N-palmitoyl glycine	LMFA08020079	Organic acids and derivatives	Carboxylic acids and derivatives	Amino acids, peptides, and analogues			43	16.9	M-H	C18H35NO3	-1.18896	48.8334	49.6127	50.4663	47.4297	49.5673	48.3875	51.5546	53.3389	54.9925	55.0825	50.3594	49.3927	52.0271	48.7442	49.1263	37.4427	24.6618	38.1498	34.3247	24.4793	22.164	35.3522	44.9831	26.5597	28.8079	44.8393	319.558	42.1528	24.9431	36.3635	39.8196	21.9295	37.7222	106.296
7.37_522.3562m/z	522.356	7.3716	neg	PE(21:0/0:0)	LMGP02050026	Lipids and lipid-like molecules	Glycerophospholipids	Glycerophosphoethanolamines			43	22.3	M-H	C26H54NO7P	-0.517699	4.2668	4.97012	4.45734	4.44173	4.26769	4.86844	4.70389	4.56309	4.62996	5.40789	4.79495	3.52816	4.07311	4.16586	4.65162	3.1127	5.53945	1.60073	1.38233	1.05527	1.35287	1.7411	2.9241	1.9399	2.9263	7.69026	19.7264	4.00773	1.49716	1.46038	2.9986	2.98746	3.37606	8.21068
7.69_269.2481m/z	269.248	7.6948	neg	formyl 2,6-dimethyl-tetradecanoate	LMFA07010488	Unclassified	Unclassified	Unclassified			43	19.8	M-H	C17H34O2	-1.82752	66.3741	62.0472	61.5958	69.4422	71.6196	69.6253	76.3174	72.9218	71.2418	67.6295	61.9212	57.9914	72.2927	71.8307	64.2711	31.8253	25.1825	28.6056	25.1745	27.7917	31.0444	26.538	30.4811	30.2997	33.7947	32.0935	235.319	34.1122	27.1689	30.7336	33.4847	31.5059	41.3924	146.364
7.74_439.2817m/z	439.282	7.73607	neg	26,26,26-trifluoro-25-hydroxy-27-norvitamin D3	LMST03020024	Lipids and lipid-like molecules	Sterol Lipids	Secosteroids			43	20.5	M-H	C26H39F3O2	-2.91027	2.06129	2.60244	2.35259	2.61597	3.29625	3.01135	2.62087	2.23885	2.69807	2.03302	3.45247	2.67428	2.1418	2.53915	2.75446	0.659052	0.762832	0.21974	0.258164	0.30252	0.446582	0.586105	1.42283	0.162668	0.587072	2.7507	26.9015	0.513271	0.248364	0.538742	1.32951	0.39982	3.24765	15.3599
9.02_833.5908n	834.598	9.022	pos	PE(21:0/22:6(4Z,7Z,10Z,13Z,16Z,19Z))	LMGP02010004	Lipids and lipid-like molecules	Glycerophospholipids	Glycerophosphoethanolamines			43	29	M+H, M+Na	C48H84NO8P	-3.19098	182.894	171.572	172.892	179.181	160.412	170.314	173.98	177.061	162.191	172.094	172.192	181.291	178.321	161.359	169.03	28.8662	243.942	8.57192	2.38818	5.35214	6.21304	4.02532	10.3305	4.56749	9.03058	235.539	364.413	83.73	6.34103	17.0462	27.3272	11.0496	105.159	326.032
9.14_838.5967m/z	838.597	9.13557	neg	PC(P-18:0/20:4(8Z,11Z,14Z,17Z))	HMDB11254	Unclassified	Unclassified	Unclassified			43	25.7	M+FA-H	C46H84NO7P	-0.00218135	5.52552	5.99004	4.34602	4.57207	4.72415	4.95467	4.76302	5.07923	3.80283	4.86224	3.8823	5.47145	4.71743	4.84518	3.9091	2.56407	4.38409	0.622247	1.61e-10	0.0732009	1.61e-10	1.47966	4.21194	0.13302	1.15547	6.80977	3.68237	5.81176	0.36836	4.30143	5.82585	1.40822	6.47002	5.80919
9.17_810.6003m/z	810.6	9.16638	pos	PC(18:0/18:1(16Z))	LMGP01010754	Lipids and lipid-like molecules	Glycerophospholipids	Glycerophosphocholines			43	18.4	M+Na	C44H86NO8P	2.5101	174.912	170.337	168.869	157.316	168.832	176.541	168.018	181.367	204.595	168.054	166.938	181.398	181.517	173.172	169.228	18.2138	152.151	6.3035	2.9449	3.38129	5.69831	3.04727	9.44869	6.30115	6.89163	136.469	989.869	66.9034	7.65947	12.535	16.2617	9.34063	60.0159	694.5
9.49_788.5817m/z	788.582	9.49342	neg	PC(P-18:1(11Z)/16:0)	HMDB11272	Unclassified	Unclassified	Unclassified			43	25.6	M+FA-H	C42H82NO7P	0.819059	17.5482	19.3466	19.6201	18.8942	17.9921	18.9499	19.6962	18.4896	20.0086	18.6551	19.2017	16.276	19.0422	16.6565	18.8776	7.604	10.6774	3.86549	0.909733	2.03317	2.13842	5.82269	9.41892	4.83439	8.25652	17.4042	42.4646	20.7276	3.20756	11.9647	15.1484	5.98363	18.7767	39.5163
1.17_551.1319m/z	551.132	1.16587	pos	Mahuannin D	LMPK12030014	Lipids and lipid-like molecules	Polyketides	Flavonoids		C10234	42.9	25.3	M+Na	C30H24O9	1.2438	2.45962	1.79942	1.65546	2.60184	2.5638	2.80163	2.97315	2.26678	2.56668	1.93794	2.75978	2.01847	2.36954	1.59201	2.10306	3.53423	3.68304	5.20414	3.43194	2.67051	2.96157	3.34692	4.21984	2.48689	3.55066	3.17024	3.07235	2.24261	2.57476	2.9438	2.5865	2.53435	2.76175	2.76231
1.61_411.1087m/z	411.109	1.61242	neg	Vellokaempferol 3-methyl ether	LMPK12112677	Lipids and lipid-like molecules	Polyketides	Flavonoids			42.9	19.3	M+FA-H	C21H18O6	0.362386	3.58619	3.29871	3.3493	3.59267	2.951	2.77311	3.40471	4.02221	3.26686	3.80696	2.94879	3.7121	3.6369	3.26591	3.50327	5.99427	3.38757	5.34531	9.82609	6.13095	2.16478	10.6192	4.61468	6.43866	6.0535	1.79399	2.55164	2.96387	3.13952	5.94031	4.23282	3.49024	1.15067	2.42649
3.84_375.2146m/z	375.215	3.8387	pos	jasmolin II	LMPR0102060005	Lipids and lipid-like molecules	Prenol lipids	Isoprenoids			42.9	24.4	M+H	C22H30O5	-5.23583	359.715	366.203	372.493	368.394	373.885	392.784	378.887	396.539	397.119	391.905	381.216	414.846	409.008	415.578	409.914	259.819	5.3249	277.443	207.69	189.312	221.887	282.498	344.31	248.097	290.419	3.6307	220.793	346.956	269.295	282.722	307.491	324.439	380.211	368.356
3.92_335.2207m/z	335.221	3.9212	pos	D17 PGE1	LMFA03010143	Lipids and lipid-like molecules	Fatty Acyls	Eicosanoids			42.9	23.2	M+H-H2O	C20H32O5	-2.67293	70.5554	71.7301	70.6027	70.8779	71.8876	74.6037	72.1834	75.9291	74.2186	74.8429	74.3637	78.4702	78.9805	78.7449	80.5203	58.1616	3.36422	59.5512	51.2482	69.3069	71.9296	60.6784	65.8468	78.9468	72.9315	3.93415	34.0105	60.9417	64.0049	55.3405	60.3836	83.8695	65.0018	61.6159
3.96_309.2062m/z	309.206	3.95567	pos	2,3-Dinor-8-iso-PGF2alpha	LMFA03110010	Lipids and lipid-like molecules	Fatty Acyls	Eicosanoids	**	C14794	42.9	19.9	M+H-H2O	C18H30O5	0.423152	16.5087	15.6088	16.9357	16.3711	16.6915	16.3384	17.6279	17.4361	17.368	18.5128	17.3823	18.847	18.6692	18.2294	17.9074	14.0118	4.0248	14.0055	18.3012	19.4475	17.0944	15.666	14.0224	19.0437	17.4049	3.37366	9.60088	12.4332	16.3751	15.3905	13.5712	18.1454	12.1862	12.4355
4.31_512.3347m/z	512.335	4.31115	pos	Norselic acid E	LMST01040190	Lipids and lipid-like molecules	Sterol Lipids	Sterols			42.9	30.8	M+NH4	C31H42O5	-4.81963	5.21778	5.0916	5.24179	5.22788	4.30321	4.52023	5.54831	5.48933	5.21347	6.11144	4.55078	5.97997	5.50595	5.31887	4.48872	4.30463	0.277517	4.11873	3.56294	5.44948	4.01191	4.87483	5.48021	6.40069	5.8971	1.61e-10	4.52896	5.49112	4.68233	9.52515	6.90644	8.64856	3.83958	5.07935
4.57_536.3350m/z	536.335	4.57247	pos	PC(16:1(9Z)/2:0)	LMGP01010693	Lipids and lipid-like molecules	Glycerophospholipids	Glycerophosphocholines			42.9	22.2	M+H	C26H50NO8P	0.615817	39.9017	42.5784	44.1421	42.3374	37.5884	37.7312	43.692	41.8177	41.6553	41.3138	39.4838	41.9524	41.0381	40.9683	41.7283	50.0901	0.305057	54.69	58.9312	58.8909	48.4054	68.3441	47.6615	83.7014	82.9892	0.469581	23.407	37.4468	77.9366	89.7253	66.5559	111.915	34.7854	58.3673
5.24_399.2142m/z	399.214	5.23748	pos	Resolvin D1	LMFA04000006	Lipids and lipid-like molecules	Fatty Acyls	Fatty acids and conjugates			42.9	18.2	M+Na	C22H32O5	0.0103306	28.0529	28.5777	29.8578	29.733	27.4409	28.1238	28.975	29.0072	30.7006	31.0257	29.3732	29.7918	29.5559	28.0904	30.0322	24.3754	0.0744733	13.2554	9.6019	11.6855	14.1183	11.6979	20.5406	13.0154	16.0803	0.00519027	44.7498	25.4907	15.1205	11.8027	13.0599	10.4283	29.4667	28.6042
7.01_667.5332m/z	667.533	7.01357	neg	DG(18:0/22:6(4Z,7Z,10Z,13Z,16Z,19Z)/0:0)	HMDB07179	Lipids and lipid-like molecules	Glycerolipids	Diradylglycerols			42.9	28.7	M-H	C43H72O5	3.69562	5.88943	5.82068	6.47008	8.69977	8.14891	8.40105	9.0341	7.87931	11.4747	9.70899	9.15882	5.31147	7.45924	9.87001	9.2665	0.270855	1.61e-10	1.61e-10	1.61e-10	1.61e-10	0.141852	1.61e-10	0.240172	1.61e-10	0.164422	0.481232	277.441	2.38394	1.61e-10	0.180416	0.136463	1.61e-10	1.54362	63.1289
7.04_308.2952m/z	308.295	7.03703	pos	Geranylgeraniol	LMPR0104010009	Lipids and lipid-like molecules	Prenol lipids	Isoprenoids			42.9	17.9	M+NH4	C20H34O	1.39251	1.96746	1.99016	1.99298	2.09945	2.16403	2.37446	2.37429	1.70441	2.05524	1.94613	1.93355	2.16753	2.00387	1.87117	1.91726	5.30709	6.02582	6.40109	2.30741	5.37724	2.7346	3.06099	6.47139	1.01644	2.34875	3.9287	3.65411	6.06468	2.19347	3.32741	4.76411	6.86079	6.29727	4.65261
8.37_773.5566n	774.564	8.37065	pos	PS(P-18:0/18:1(9Z))	LMGP03030091	Lipids and lipid-like molecules	Glycerophospholipids	Glycerophosphoserines			42.9	33.6	M+H, M+Na	C42H80NO9P	-0.602776	165.077	159.789	166.815	155.786	172.663	172.043	170.27	175.893	185.533	175.881	178.634	183.063	173.413	178.933	175.654	133.923	7.45996	148.488	154.913	226.418	183.954	181.188	128.012	270.36	204.461	4.98266	237.591	210.835	205.801	345.177	288.214	387.154	142.789	317.531
9.03_802.5607m/z	802.561	9.0255	neg	PE(20:2(11Z,14Z)/17:0)	LMGP02010879	Lipids and lipid-like molecules	Glycerophospholipids	Glycerophosphoethanolamines			42.9	17.7	M+FA-H	C42H80NO8P	0.501876	78.0905	63.7185	67.4007	76.7105	74.354	66.7409	71.8287	70.8994	78.0445	73.4486	74.6858	58.0839	68.0865	69.9992	70.8845	78.3225	72.2352	70.6057	56.4334	79.158	94.58	75.3308	85.6382	106.888	100.968	43.8661	18.6057	97.3304	96.1789	92.372	67.0751	127.633	43.679	27.2642
9.19_718.5393m/z	718.539	9.1909	neg	CerP(d18:1/20:0)	LMSP02050005	Lipids and lipid-like molecules	Sphingolipids	Phosphosphingolipids			42.9	19.2	M+FA-H	C38H76NO6P	0.0366889	19.9055	20.3593	20.7377	20.1438	22.1368	22.1257	22.0979	21.3401	24.0336	24.0672	25.4446	23.4472	25.3352	25.3428	25.8632	4.35009	1.61e-10	1.10467	2.58959	2.98433	4.56443	0.48036	0.547244	5.69098	4.38525	1.61e-10	25.0408	5.00619	7.0424	1.99576	2.64326	6.14767	0.852444	8.8792
9.24_835.6089n	836.616	9.23515	pos	PC(20:1(11Z)/20:4(5Z,8Z,11Z,14Z))	HMDB08312	Lipids and lipid-like molecules	Glycerophospholipids	Glycerophosphocholines	**	C00157	42.9	16.4	M+H, M+Na	C48H86NO8P	-0.281129	181.225	175.642	175.184	169.748	170.385	180.051	176.848	182.958	193.893	166.723	173.226	184.794	182.597	169.812	171.21	19.647	268.509	5.26718	1.79918	3.14722	5.61676	1.18144	8.78692	3.63414	3.71855	205.202	626.729	79.0952	3.73681	9.05587	15.0661	6.33277	79.9822	481.368
9.51_717.5671n	718.574	9.51027	pos	PE(O-18:0/17:1(9Z))	LMGP02020045	Lipids and lipid-like molecules	Glycerophospholipids	Glycerophosphoethanolamines			42.9	25.7	M+H, M+Na	C40H80NO7P	-0.17907	25.2089	25.9153	24.859	28.2561	25.4607	27.0632	27.1606	24.8114	27.0909	27.9405	24.4084	26.6467	24.6836	23.1301	22.5063	2.9292	12.892	8.76099	0.808251	0.586719	1.56093	1.00832	1.55899	2.55089	4.06165	13.3714	121.188	19.7621	3.59622	10.3845	8.04536	6.46234	13.1211	85.6973
0.88_145.0613m/z	145.061	0.878717	neg	L-Glutamine	HMDB00641	Organic acids and derivatives	Carboxylic acids and derivatives	Amino acids, peptides, and analogues	**	C00064	42.8	22.9	M-H	C5H10N2O3	-4.05728	2.09701	1.68184	2.22919	1.86743	1.66198	1.74726	1.63991	1.77467	1.89053	1.96164	1.49383	0.950839	1.35796	1.34247	1.27769	4.07019	2.05402	5.45629	2.03335	1.57613	2.29447	6.19639	8.53828	2.97029	3.77778	2.02671	2.67928	3.7684	3.5027	4.65214	6.65772	2.61261	4.41863	4.41769
1.62_296.0991m/z	296.099	1.61938	neg	1-Methylguanosine	HMDB01563	Nucleosides, nucleotides, and analogues	Purine nucleosides	Unclassified		C04545	42.8	19.2	M-H	C11H15N5O5	-3.22765	21.055	19.908	19.9705	21.4997	20.8972	19.8722	20.1974	21.4152	21.7972	20.8279	20.1907	21.202	20.4394	21.5271	21.8242	53.8962	28.4345	64.4228	54.3402	48.1017	35.4019	68.7793	65.3291	42.1579	37.3543	19.3725	16.9135	23.6764	22.5202	33.9264	28.8969	14.8473	23.1838	25.4092
1.72_219.1106n	220.118	1.7167	pos	Pantothenic acid	HMDB00210	Organooxygen compounds	Alcohols and polyols	Polyols	**	C00864	42.8	15.6	M+H, M+Na, M+H-H2O	C9H17NO5	-0.469954	571.44	592.451	599.565	576.217	588.45	621.32	604.428	609.462	624.321	612.408	583.296	684.978	697.228	745.526	638.885	819.531	599.708	1083.16	1005.16	1051.55	832.285	912.74	857.341	852.934	744.447	716.366	565.71	532.325	607.121	580.32	693.143	606.733	664.701	362.955
3.23_217.1222m/z	217.122	3.233	pos	10E,12E-tetradecadiene-4,6-diynoic acid	LMFA01030583	Lipids and lipid-like molecules	Fatty Acyls	Fatty Acids and Conjugates			42.8	18	M+H	C14H16O2	-0.497865	9.88646	9.37736	9.65765	9.35516	9.04823	9.58671	9.57022	9.22335	9.42533	9.44518	9.56994	10.155	9.85162	9.44638	9.75109	8.24928	0.206655	5.95916	8.02135	7.44579	6.76686	7.10197	7.93355	8.25334	9.1234	1.61e-10	5.06364	9.00327	8.27911	6.929	7.46625	8.95866	8.2287	7.43419
3.40_247.1335m/z	247.133	3.39702	neg	(-)-abscisic aldehyde	LMPR0103050002	Lipids and lipid-like molecules	Prenol lipids	Isoprenoids			42.8	22.1	M-H	C15H20O3	-1.89575	7.60213	7.02568	7.22536	7.60869	7.5009	7.65888	8.00786	8.54849	8.66411	8.78129	8.62502	8.9935	8.49805	8.91063	8.66276	4.80757	1.61e-10	2.86079	3.01241	2.96495	3.63849	2.41359	2.3484	3.78909	4.64653	1.61e-10	4.05092	3.92325	4.97234	3.54551	3.86895	6.01571	1.61e-10	2.73851
3.78_362.1700n	361.163	3.78213	neg	Thyrotropin-releasing factor	HMDB05763	Organic acids and derivatives	Carboxylic acids and derivatives	Amino acids, peptides, and analogues		C03958	42.8	16.7	M-H, M+FA-H	C16H22N6O4	-0.582769	198.856	202.577	199.921	200.878	168.952	198.431	213.153	222.118	240.736	235.244	173.499	183.697	228.182	217.33	223.479	165.344	205.884	209.324	179.767	224.437	200.665	211.479	231.289	226.204	251.207	165.064	182.671	196.171	221.176	215.825	198.844	184.171	137.892	127.116
3.94_107.0855m/z	107.086	3.93505	pos	2,4-octadienal	LMFA06000034	Organic oxygen compounds	Organooxygen compounds	Carbonyl compounds			42.8	15.6	M+H-H2O	C8H12O	-0.0436921	2.44406	2.63741	2.73616	2.55577	2.35795	2.50508	2.66096	2.62917	2.81001	2.48511	2.55094	2.85836	2.66959	2.40958	2.82815	3.34859	3.57006	3.42329	4.0868	4.07244	3.88301	3.72149	2.98938	3.54378	3.22592	2.87859	2.17855	2.72925	3.95588	3.2558	2.65525	3.52323	2.37272	2.41109
4.35_300.2898m/z	300.29	4.34553	pos	Phytosphingosine	LMSP01030001	Organic nitrogen compounds	Organonitrogen compounds	Amines	**	C12144	42.8	18.2	M+H-H2O	C18H39NO3	0.298244	0.875172	0.875612	0.494054	0.665007	0.535501	0.251414	0.768548	0.839715	0.684498	0.8727	0.676799	0.551997	0.523509	0.255594	0.767526	0.160883	1.61e-10	1.61e-10	1.61e-10	1.61e-10	0.12926	1.61e-10	0.142724	1.61e-10	0.139128	0.429694	3.23589	0.0616786	0.0944118	1.61e-10	1.61e-10	0.0828764	0.0273119	0.721737
4.35_538.3503m/z	538.35	4.34553	pos	PC(2:0/16:0)	LMGP01010989	Lipids and lipid-like molecules	Glycerophospholipids	Glycerophosphocholines			42.8	17	M+H	C26H52NO8P	-0.0344328	25.8425	25.9689	24.3635	25.3854	17.0347	24.8373	27.1234	26.9027	26.254	26.2908	20.6921	27.0319	27.4161	25.903	26.3682	27.2914	1.61e-10	25.3457	17.0186	12.9933	12.2232	25.4726	24.7759	22.8694	29.4692	0.0321632	20.2874	25.4759	23.0557	40.2398	33.2251	39.6523	21.6916	27.9354
4.82_335.2223m/z	335.222	4.81872	neg	5S-HpETE	LMFA03060012	Lipids and lipid-like molecules	Fatty Acyls	Eicosanoids	**	C05356	42.8	19.3	M-H	C20H32O4	-1.31771	36.6433	36.8041	37.3977	37.2544	38.5948	39.8306	42.4297	43.1751	44.7737	42.425	41.9968	42.811	41.1926	46.4387	45.2274	33.6701	1.19062	21.8006	41.4981	27.8253	37.3375	25.9333	20.4503	29.7439	27.8277	0.542221	19.8293	15.5191	32.1413	26.9805	22.4067	38.8836	5.87614	20.9068
4.88_356.3524m/z	356.352	4.87502	pos	cis-erucic acid	LMFA01030089	Lipids and lipid-like molecules	Fatty Acyls	Fatty acids and conjugates	**	C08316	42.8	16.7	M+NH4	C22H42O2	0.151613	12.9696	14.0676	13.3394	14.3938	12.7752	14.8743	15.4786	15.5194	15.1996	14.6568	13.286	14.8718	14.2323	14.4059	15.1079	17.6284	19.9764	20.0093	19.6049	20.995	18.4646	19.6129	17.6431	16.849	18.6276	16.6776	22.0378	15.3811	17.3809	16.2742	15.0513	14.1191	14.9548	18.5669
5.25_333.2058m/z	333.206	5.25008	neg	Epitestosterone	LMST02020051	Lipids and lipid-like molecules	Steroids and steroid derivatives	Androstane steroids			42.8	22	M+FA-H	C19H28O2	-4.53242	27.6717	26.1019	26.4835	24.9682	27.0236	26.5617	27.1088	28.1314	28.652	29.1379	26.7853	28.7392	29.374	27.8604	28.8815	22.5388	0.935619	17.508	31.9886	44.0474	33.7279	25.9461	14.9468	35.0204	25.6746	0.385338	17.5437	14.6018	25.4779	27.5252	15.9599	24.7713	2.97328	16.4968
5.52_335.2222m/z	335.222	5.51852	neg	15-epi-PGA1	LMFA03010047	Lipids and lipid-like molecules	Fatty Acyls	Eicosanoids			42.8	20.7	M-H	C20H32O4	-1.81898	16.8399	16.1906	15.6587	15.3509	15.6708	15.5635	15.9851	15.0655	15.9532	15.9732	13.8347	15.3929	14.682	14.5544	15.1703	16.5103	0.231927	18.2684	12.4621	15.2084	11.0635	26.9984	17.1238	17.2205	18.0421	1.61e-10	8.65215	15.2456	10.5297	25.106	17.2663	13.2882	0.764878	9.362
5.71_455.3103m/z	455.31	5.71195	pos	7alpha,12alpha,25-Trihydroxycholest-4-en-3-one	LMST04030105	Unclassified	Unclassified	Unclassified			42.8	27.2	M+Na	C27H44O4	-6.64902	16.4968	15.9463	15.5218	15.5849	16.9705	15.8022	16.2772	17.7	16.5247	16.921	22.2067	20.6168	16.127	17.5329	20.2306	23.0915	2.42259	24.4166	17.8912	19.4396	12.3624	21.6005	18.3976	13.3472	22.9988	1.50476	23.1504	33.3663	17.1124	31.4239	31.0136	26.5162	20.1722	36.4943
6.60_724.4393m/z	724.439	6.60293	neg	PS(14:0/14:0)	LMGP03010028	Lipids and lipid-like molecules	Glycerophospholipids	Glycerophosphoserines			42.8	25	M+FA-H	C34H66NO10P	-1.99438	49.281	47.5425	48.7247	48.1726	52.0936	49.2165	50.7638	54.5948	52.2979	53.3851	54.0578	51.3539	53.8378	51.8316	52.9844	34.4928	0.388404	23.869	22.1468	32.3405	30.544	24.7871	12.0461	33.1058	31.0679	0.780081	24.5507	30.0671	32.715	38.3913	31.0857	53.6823	3.94512	17.9486
6.62_415.3209m/z	415.321	6.61867	pos	calcitetrol	LMST03020686	Lipids and lipid-like molecules	Steroids and steroid derivatives	Vitamin D and derivatives			42.8	19	M+H-H2O	C27H44O4	0.501119	3.67539	2.6707	2.56099	2.02768	3.05752	2.57023	2.74434	3.31328	2.85412	2.09362	3.38707	2.40258	2.149	2.22809	2.64042	1.46908	1.61e-10	3.53107	1.90942	1.1278	1.59313	3.05006	4.21047	1.92015	3.35452	0.907676	23.3094	2.75882	3.5507	3.94878	5.57956	5.73903	2.36614	14.8535
6.75_654.4339m/z	654.434	6.74983	pos	PG(12:0/14:1(9Z))	LMGP04010046	Lipids and lipid-like molecules	Glycerophospholipids	Glycerophosphoglycerols			42.8	16	M+NH4	C32H61O10P	-0.28914	201.606	202.158	203.222	196.211	192.005	195.745	198.129	194.998	198.354	194.787	202.303	203	192.77	199.363	196.04	168.884	4.82946	117.927	105.059	146.796	142.894	134.476	130.438	159.298	161.61	6.43029	291.777	238.29	133.717	215.547	220.309	214.213	170.1	477.231
7.34_659.5023m/z	659.502	7.33723	neg	PA(P-16:0/18:0)	LMGP10030012	Lipids and lipid-like molecules	Glycerophospholipids	Glycerophosphates			42.8	16.5	M-H	C37H73O7P	0.213233	0.855119	0.770119	0.756287	0.852491	0.775551	0.709329	1.07341	0.836942	0.588721	0.842852	0.812922	0.101888	1.00566	0.756748	0.517585	1.61e-10	1.61e-10	1.61e-10	1.61e-10	1.61e-10	1.61e-10	1.61e-10	1.61e-10	1.61e-10	1.61e-10	0.966577	29.861	1.61e-10	1.61e-10	1.61e-10	1.61e-10	0.145097	2.36094	15.5714
7.37_537.3796n	538.387	7.36778	pos	PC(19:0/0:0)	LMGP01050041	Lipids and lipid-like molecules	Glycerophospholipids	Glycerophosphocholines			42.8	20	M+H, M+Na	C27H56NO7P	0.285248	88.8376	85.6556	86.8087	83.4347	82.8779	80.1849	84.4963	82.3358	78.4576	79.7921	83.1683	81.0862	78.7309	82.5219	82.6322	47.7009	65.3977	31.8291	42.0936	40.0476	37.6171	41.7592	41.1992	45.9109	44.318	71.1156	843.937	65.3457	37.8307	33.2176	39.3956	51.9259	60.625	279.295
8.24_411.3843m/z	411.384	8.24357	neg	pentacosanal	LMFA06000106	Lipids and lipid-like molecules	Fatty Acyls	Fatty aldehydes			42.8	16.4	M+FA-H	C25H50O	-0.276962	2.43655	3.02128	2.96818	3.11706	2.36708	2.28398	2.74003	2.38042	3.10144	3.21489	2.8813	2.99262	3.18355	2.75048	3.02332	0.856075	1.02381	0.527048	1.24966	1.12473	0.759847	0.92211	1.38061	1.21157	1.74841	2.13171	9.85835	1.64577	1.58177	1.82257	1.90974	2.49413	1.36309	3.97435
9.00_788.5204m/z	788.52	8.99637	pos	PE(P-18:1(9Z)/20:4(5Z,8Z,11Z,13E)(15OH[S]))	LMGP20020009	Lipids and lipid-like molecules	Glycerophospholipids	Oxidized glycerophospholipids			42.8	21.4	M+Na	C43H76NO8P	0.431347	18.8515	17.8344	17.0669	21.2619	18.4313	16.1462	16.0827	17.5299	18.7325	15.8569	18.5154	18.1073	15.6856	13.8752	18.1137	1.5785	60.2578	3.01473	2.50065	7.70159	8.77563	0.919249	0.693211	1.31023	0.47173	46.4183	27.2786	10.9031	0.578067	1.43502	1.82827	2.59876	11.19	26.2294
9.33_861.7049m/z	861.705	9.33152	pos	PC(22:0/18:1(13Z))	LMGP01011091	Lipids and lipid-like molecules	Glycerophospholipids	Glycerophosphocholines			42.8	19.4	M+NH4	C48H94NO8P	-0.720864	29.1184	24.9127	25.942	27.1182	28.0616	28.9754	27.6905	29.6505	28.3798	30.3738	27.3314	27.1957	27.2166	26.1639	26.2782	7.86304	11.4648	6.39981	7.11928	9.44905	8.56409	7.47204	6.60344	11.7861	8.32035	10.6342	66.2367	23.786	7.40631	14.426	13.9276	13.497	18.4512	59.9911
0.70_138.0549m/z	138.055	0.6996	pos	3-Pyridylacetic acid	HMDB01538	Organoheterocyclic compounds	Pyridines and derivatives	Unclassified			42.7	19.8	M+H	C7H7NO2	-0.132792	9.50647	10.6665	9.74513	10.0232	10.4432	11.0866	11.1642	12.0813	12.0002	11.5162	12.618	12.4089	11.2311	11.4805	11.6214	18.8374	14.2516	16.8679	19.994	20.1392	21.1811	15.1797	12.9121	14.4981	13.8694	15.4091	10.2514	11.9838	30.9173	8.85273	12.9016	9.68465	14.607	9.31385
1.61_283.0681m/z	283.068	1.60553	neg	Xanthosine	HMDB00299	Nucleosides, nucleotides, and analogues	Purine nucleosides	Unclassified	**	C01762	42.7	16.7	M-H	C10H12N4O6	-1.0641	217.034	193.311	180.689	197.451	186.234	182.33	201.966	213.521	229.22	215.013	192.666	196.108	195.551	203.897	209.445	379.815	205.79	513.296	557.856	483.722	349.617	586.175	420.37	341.511	336.618	175.127	149.471	196.045	245.542	292.302	369.972	252.424	246.26	193.726
1.63_608.1769m/z	608.177	1.62627	neg	Peonidin 3-rutinoside	LMPK12010237	Unclassified	Unclassified	Unclassified			42.7	22	M-H	C28H33O15+	3.65472	19.6262	18.3148	20.2318	20.5871	19.3536	19.8235	19.7511	18.9393	18.4451	18.4843	19.5326	20.0763	21.4884	19.7312	21.2729	11.9236	1.21968	9.24243	5.25751	1.86193	5.88782	7.55867	5.73406	7.02765	12.8384	0.117372	11.2925	9.69046	8.47697	11.3557	9.61935	14.5136	0.575349	8.48192
1.78_286.0834m/z	286.083	1.77858	pos	5-Methyl-6-hydroxyluteolinidin	LMPK12010443	Lipids and lipid-like molecules	Polyketides	Flavonoids			42.7	22.5	M+H-H2O	C16H15O6+	-0.598063	1.8607	2.82572	2.42157	2.19313	1.96632	2.10105	2.01245	2.1872	2.21168	1.32192	1.70879	2.0956	2.47528	1.97751	1.3897	6.71635	4.5987	6.38863	8.03844	6.52954	5.40875	6.45507	5.7701	6.00175	5.41562	4.24193	3.09478	6.49685	6.18379	4.78016	3.39885	3.90104	3.24246	2.44798
11.59_510.2830m/z	510.283	11.5878	neg	PS(17:0/0:0)	LMGP03050030	Lipids and lipid-like molecules	Glycerophospholipids	Glycerophosphoserines			42.7	39.7	M-H	C23H46NO9P	-1.54826	0.91171	0.956626	0.997285	1.17142	1.26521	1.1896	0.919031	1.44843	0.837799	0.919604	1.48356	1.70063	1.45498	0.957768	1.22384	0.108183	0.530309	0.159618	0.543126	0.155639	0.497525	0.685516	0.611359	0.709724	0.810081	0.652174	5.9025	0.376397	0.279559	0.590632	0.621337	0.878216	1.05529	2.42206
2.73_331.2018m/z	331.202	2.73302	pos	PC(O-2:0/O-2:0)	LMGP01040069	Unclassified	Unclassified	Unclassified			42.7	25.4	M+NH4	C12H28NO6P	8.09945	12.2855	12.2857	11.6443	11.2228	11.3887	10.8091	11.1291	11.2545	10.5225	11.343	10.3423	10.4441	12.0744	10.9316	11.6021	17.6065	6.01205	14.1191	20.7181	12.9141	13.6837	16.6997	33.6063	16.2537	15.1018	4.95821	8.72297	18.1299	15.6016	13.689	13.39	13.3157	15.9063	12.3507
2.86_739.2085m/z	739.208	2.8554	neg	Apigenin 7-rutinoside-4'-glucoside	LMPK12110364	Lipids and lipid-like molecules	Polyketides	Flavonoids			42.7	26.1	M-H	C33H40O19	-0.840057	1.21291	1.42713	1.48827	1.51841	1.08443	2.16473	1.57911	1.18083	1.82539	1.33815	1.44146	1.03492	1.38636	1.56235	1.04735	1.61e-10	1.61e-10	1.61e-10	1.61e-10	0.104552	1.61e-10	1.61e-10	1.61e-10	1.61e-10	1.61e-10	1.61e-10	1.61e-10	1.61e-10	1.61e-10	1.61e-10	1.61e-10	1.61e-10	1.61e-10	1.61e-10
4.44_544.3375m/z	544.338	4.44185	pos	PC(0:0/18:1(9Z))	LMGP01050082	Lipids and lipid-like molecules	Glycerophospholipids	Glycerophosphocholines			42.7	20.4	M+Na	C26H52NO7P	0.280258	15.3872	15.4005	14.8441	14.8912	13.1876	13.1111	15.2996	15.1962	13.1259	15.2513	13.1579	14.3895	14.5927	14.4472	15.4637	11.5373	0.287308	6.0918	3.60992	2.06698	2.83179	6.06181	8.44168	3.48988	5.93041	1.61e-10	15.633	9.61571	4.49144	3.53654	3.84643	2.9251	9.38874	12.5582
4.52_554.3453m/z	554.345	4.52433	pos	PG(20:2(11Z,14Z)/0:0)	LMGP04050024	Lipids and lipid-like molecules	Glycerophospholipids	Glycerophosphoglycerols			42.7	28.8	M+NH4	C26H49O9P	0.073415	11.661	12.7515	11.5348	11.3852	8.46021	8.2875	10.9085	9.13797	9.9872	10.4237	9.18179	9.78805	8.28836	9.14261	9.38367	4.66913	1.61e-10	0.371436	0.00392549	0.0430136	0.274038	0.125148	0.255327	0.0884406	0.288089	0.163664	8.76774	17.6976	0.190604	0.127204	1.09062	0.405482	7.44555	10.9988
5.14_296.2344n	295.227	5.13995	neg	13S-hydroxyoctadecadienoic acid	HMDB04667	Lipids and lipid-like molecules	Fatty Acyls	Lineolic acids and derivatives	**	C14762	42.7	22.6	M-H, M+FA-H	C18H32O3	-2.39339	1393.67	1363.07	1322.64	1356.31	1422.58	1402.52	1530.86	1646.54	1773.48	1713.72	1563.32	1607.33	1637.57	1657.91	1688.15	1663.4	316.015	865.321	1537.81	2498.83	2444.56	831.451	676.336	2032.64	1396.42	210.151	683.072	741.427	1236.89	847.538	1111.86	1594.52	374.744	1086.66
5.22_388.2271n	387.22	5.2157	neg	cannogenin	LMST01120004	Lipids and lipid-like molecules	Sterol Lipids	Sterols			42.7	34.1	M-H, M+FA-H	C23H32O5	5.40717	43.2273	39.0899	41.8572	44.7855	47.4247	46.6117	51.5621	52.5467	57.24	56.4337	53.4233	51.0663	57.6426	61.481	63.1808	52.2092	3.20623	55.0884	48.8654	45.8202	63.527	42.0252	39.7441	51.2159	47.4547	4.02962	48.0199	31.118	54.9821	48.233	45.9617	45.9944	9.25474	37.0328
5.90_504.3092m/z	504.309	5.89668	neg	PC(17:2(9Z,12Z)/0:0)	LMGP01050127	Lipids and lipid-like molecules	Glycerophospholipids	Glycerophosphocholines			42.7	20.3	M-H	C25H48NO7P	-0.708276	216.558	205.234	207.944	195.152	206.321	202.23	210.73	223.891	241.523	230.295	210.11	201.823	205.405	203.487	211.364	80.065	132.2	64.1103	31.4268	37.7006	36.6086	55.4785	99.6157	49.5215	74.0384	105.091	590.235	120.451	48.1201	68.8233	60.6998	59.143	166.405	487.427
6.16_590.3462m/z	590.346	6.16282	neg	LysoPC(20:3(8Z,11Z,14Z))	HMDB10394	Lipids and lipid-like molecules	Glycerophospholipids	Glycerophosphocholines	**	C04230	42.7	15.7	M+FA-H	C28H52NO7P	-0.23646	160.146	164.611	160.811	160.498	163.491	160.327	170.138	173.957	179.071	178.646	164.253	165.643	170.393	165.726	167.408	75.9259	87.3641	51.3891	20.6387	13.8981	16.7753	54.3325	98.7702	25.1476	59.223	116.095	465.906	89.9722	24.748	49.3552	62.2956	31.4526	160.41	371.672
6.43_431.3163m/z	431.316	6.43102	neg	(25R)-5beta-spirostan-1beta,3alpha-diol	LMST01080002	Lipids and lipid-like molecules	Sterol Lipids	Sterols			42.7	20.3	M-H	C27H44O4	-0.926211	7.64618	6.97169	7.45221	6.78915	7.48132	7.44999	7.87912	7.91208	7.27993	8.1229	7.72497	7.59741	9.09167	7.92796	7.93887	5.99009	1.61e-10	6.77492	8.82828	8.15625	5.92641	5.51588	2.4647	7.21035	6.54345	1.61e-10	2.25567	3.61239	9.465	8.61412	5.41313	14.8108	1.61e-10	0.911259
6.92_149.1323m/z	149.132	6.9153	pos	2,5-undecadienal	LMFA06000068	Organic oxygen compounds	Organooxygen compounds	Carbonyl compounds			42.7	16.3	M+H-H2O	C11H18O	-0.814431	1.3566	1.57991	1.51264	1.70214	1.20833	1.16664	1.49524	1.39193	1.25378	1.48379	1.41311	1.56825	1.34048	1.14657	1.23177	0.806892	1.03159	0.75153	0.93256	0.728988	0.476533	0.715503	0.51209	0.852916	0.942828	0.834286	5.28333	0.990811	0.554598	0.9357	0.816063	0.739443	0.554615	3.44049
7.40_449.1426m/z	449.143	7.40227	pos	Agehoustin C	LMPK12111505	Lipids and lipid-like molecules	Polyketides	Flavonoids			42.7	28.4	M+H	C22H24O10	-3.63465	5.00688	4.77343	4.73504	5.17296	3.76597	4.6674	4.96438	5.2695	4.77578	4.76795	3.72505	3.88099	3.75264	3.71168	4.03545	6.36239	8.46307	5.87227	8.79465	6.75014	6.93748	7.12663	8.0448	7.07131	6.85859	6.60245	3.34348	5.32919	6.22777	6.618	5.3913	5.21052	5.06966	4.42299
7.58_377.2697m/z	377.27	7.57788	neg	22:4(4Z,7Z,10Z,13E)	LMFA04000066	Lipids and lipid-like molecules	Fatty Acyls	Docosanoids			42.7	32.1	M+FA-H	C22H36O2	0.015357	5.87076	5.3786	5.70584	5.66786	6.29654	6.01478	5.93974	4.99387	5.76291	5.40596	5.78981	6.25904	6.48512	5.48151	6.55806	9.43388	11.6938	10.6653	8.5148	11.8453	8.42198	10.9592	11.7956	8.08272	9.86204	7.80839	7.24568	8.45724	9.03388	8.4163	8.573	8.08013	6.58533	7.07248
8.22_822.5597m/z	822.56	8.21887	pos	PS(O-20:0/18:3(6Z,9Z,12Z))	LMGP03020054	Lipids and lipid-like molecules	Glycerophospholipids	Glycerophosphoserines			42.7	31.1	M+Na	C44H82NO9P	-2.82356	185.261	180.334	183.301	174.158	184.981	180.969	180.074	186.325	187.028	183.148	183.093	185.545	176.57	175.109	178.134	44.6487	0.30113	23.6082	21.8948	28.9432	41.347	25.7547	20.6276	50.4006	37.2878	0.338086	540.378	114.78	34.6237	57.2869	60.8033	80.1813	102.347	442.946
8.24_387.3264m/z	387.326	8.23668	neg	3Z,6Z,9Z,12Z,15Z-Pentacosapentaene	LMFA11000179	Lipids and lipid-like molecules	Fatty Acyls	Hydrocarbons			42.7	18.4	M+FA-H	C25H42	-1.3398	174.676	169.993	167.267	156.251	167.569	167.734	176.894	196.953	204.965	202.284	179.834	181.431	179.689	173.008	174.413	48.9394	70.0911	28.7165	4.40407	6.35382	11.7602	32.3005	87.0026	16.0309	42.0446	106.817	1760.22	154.52	16.7559	62.3306	85.0459	21.7074	185.433	951.384
8.24_455.3141m/z	455.314	8.23668	neg	N-oleoyl glutamine	LMFA08020128	Lipids and lipid-like molecules	Fatty Acyls	Fatty amides			42.7	19.5	M+FA-H	C23H42N2O4	3.44662	10.0802	10.9602	10.6417	11.0828	9.73561	10.4749	11.387	10.5911	11.5703	12.356	9.89257	8.28848	8.7496	9.93061	10.4763	3.40449	6.32642	1.41588	1.61e-10	0.204877	0.517635	2.53503	7.62825	0.942946	3.31811	9.27777	108.722	10.1115	1.48778	4.66207	7.00185	1.07006	12.4286	71.1579
8.85_391.3578m/z	391.358	8.84868	neg	3Z,6Z,9Z-Pentacosatriene	LMFA11000168	Lipids and lipid-like molecules	Fatty Acyls	Hydrocarbons			42.7	17.2	M+FA-H	C25H46	-0.916232	1.55358	2.06925	1.81323	1.66545	2.3129	1.95459	1.72481	1.65733	1.57715	1.69257	2.12766	1.8585	2.00936	1.92824	1.76138	0.561622	1.61e-10	1.61e-10	1.61e-10	0.113697	1.61e-10	1.61e-10	0.228204	1.61e-10	1.61e-10	0.51822	24.8924	0.933592	0.216416	1.61e-10	0.489018	0.741912	1.3856	4.00853
9.55_816.6120m/z	816.612	9.54842	neg	PC(P-18:1(11Z)/18:0)	HMDB11274	Lipids and lipid-like molecules	Glycerophospholipids	Glycerophosphocholines			42.7	21	M+FA-H	C44H86NO7P	-0.458108	7.24615	6.26977	7.32729	6.00899	6.89757	6.47848	6.44382	6.10316	6.28429	6.63012	7.61281	6.64908	5.81897	6.58092	6.46211	1.2246	1.89953	0.271233	0.311266	0.296914	0.181111	0.691959	0.381206	0.595752	1.6323	4.12672	13.4924	4.53621	0.89311	2.96365	2.90901	1.80795	3.60948	12.4168
0.64_168.9902m/z	168.99	0.638	neg	Dihydroxyacetone phosphate	HMDB01473	Organic oxygen compounds	Organooxygen compounds	Carbohydrates and carbohydrate conjugates	**	C00111	42.6	18.9	M-H	C3H7O6P	-3.08863	15.1428	15.0432	15.1783	13.7813	15.0371	13.7912	13.6093	15.1786	15.2549	15.4319	13.8457	15.1834	15.212	14.5415	14.3691	24.5845	30.6499	28.9883	34.5874	32.0189	30.6743	39.2612	29.7538	28.4431	34.7862	24.0652	16.5453	28.8658	30.2647	22.9289	27.1578	29.6712	20.9299	18.1578
3.51_207.1022m/z	207.102	3.50702	neg	12-oxo-5E,8E,10Z-dodecatrienoic acid	LMFA01060095	Lipids and lipid-like molecules	Fatty Acyls	Fatty Acids and Conjugates			42.6	17.7	M-H	C12H16O3	-2.24069	21.434	22.385	21.9012	21.5022	20.0666	21.8769	22.4264	24.6673	26.1578	25.3186	23.4889	25.135	26.1786	25.8787	25.5331	18.158	3.754	20.5128	15.8758	17.6317	18.6599	19.1321	13.3209	19.141	18.9307	1.69669	12.1268	13.3805	21.3086	16.6899	13.6351	25.1096	2.27598	10.6872
3.62_349.2018m/z	349.202	3.61702	neg	7a-Hydroxydehydroepiandrosterone	LMST02020101	Lipids and lipid-like molecules	Steroids and steroid derivatives	Androstane steroids	**	C18045	42.6	17.1	M+FA-H	C19H28O3	-0.813196	48.4655	47.8519	46.9996	48.8084	47.0217	47.5901	49.5258	51.6772	55.2947	54.5742	50.8699	53.3539	55.2494	55.879	55.1878	44.5805	0.161723	40.0966	49.1881	51.3318	47.5555	39.1173	27.3528	46.9022	45.4047	1.15781	21.8894	32.6167	49.2739	31.7874	25.9388	49.4353	5.02102	21.2294
3.71_317.2114m/z	317.211	3.70808	pos	(9R,13R)-10-oxo-11-phytoenoic acid	LMFA02010002	Lipids and lipid-like molecules	Fatty Acyls	Octadecanoids			42.6	25.7	M+Na	C18H30O3	8.9954	202.77	195.867	193.83	194.498	194.093	203.595	198.519	205.196	204.815	203.777	202.259	217.221	210.862	213.604	214.007	143.978	7.10689	128.002	115.795	98.1777	145.547	123.941	146.435	138.621	142.809	8.22012	106.244	178.212	122.492	124.012	141.366	151.836	180.453	159.153
3.84_287.2012m/z	287.201	3.844	neg	Dehydroandrosterone	LMST02020103	Lipids and lipid-like molecules	Steroids and steroid derivatives	Androstane steroids			42.6	21.6	M-H	C19H28O2	-1.57991	31.7305	32.0788	29.5982	30.0874	29.8494	30.1232	31.0059	31.0968	32.0435	32.4643	30.8047	32.2523	32.787	32.1822	32.628	29.8225	0.0707971	24.9986	25.8426	26.3674	23.8437	24.1891	15.0262	25.107	27.7277	0.111973	13.4122	22.2994	24.6397	19.0656	17.2479	26.9428	1.31806	13.3601
3.93_393.2275m/z	393.227	3.92817	pos	forskolin	LMPR0104030004	Organoheterocyclic compounds	Benzofurans	Benzofuranones		C17854	42.6	23.9	M+H-H2O	C22H34O7	0.788192	69.7488	68.7762	69.0403	69.9397	73.0458	72.9652	69.231	74.39	72.2635	72.36	82.7666	80.1127	77.2396	75.6542	80.2028	49.6512	7.62296	22.0248	22.6096	23.5722	28.1849	22.6612	20.65	24.2023	24.0048	6.12948	36.0769	69.5806	20.9904	36.1394	39.6654	34.0494	63.5309	48.6836
4.17_488.3132m/z	488.313	4.17367	pos	PE(20:2(11Z,14Z)/0:0)	LMGP02050021	Lipids and lipid-like molecules	Glycerophospholipids	Glycerophosphoethanolamines			42.6	22.3	M+H-H2O	C25H48NO7P	-0.776257	8.63019	8.51017	8.35416	7.92576	7.64219	9.78673	8.71167	10.1497	8.93788	9.12643	8.29266	13.0238	11.9076	10.783	10.594	9.19883	8.87372	11.6711	10.3526	13.5184	11.6942	11.457	9.9357	9.28443	9.75038	8.35579	9.84691	9.3584	8.41161	9.45435	9.50356	8.73486	8.74875	8.04618
5.25_317.2118m/z	317.212	5.25008	neg	5alpha-androst-16-en-3-one	LMST02020079	Lipids and lipid-like molecules	Steroids and steroid derivatives	Androstane steroids			42.6	17.6	M+FA-H	C19H28O	-1.70638	847.797	789.36	749.827	734.229	746.666	724.579	778.029	824.396	885.925	823.82	726.985	733.992	731.982	729.72	734.872	1046.86	8.7142	1126.18	589.839	725.866	625.135	1257.08	855.595	691.813	970.305	8.49212	395.928	1033.79	486.173	673.834	708.154	493.741	25.0018	234.253
5.68_359.2224m/z	359.222	5.68352	neg	14S-HpDHA	LMFA04000067	Lipids and lipid-like molecules	Fatty Acyls	Docosanoids			42.6	19.3	M-H	C22H32O4	-1.1142	13.0332	12.7123	12.5749	11.3654	12.1273	12.5481	12.3029	13.236	11.8232	11.1807	11.1825	12.7936	11.7259	11.9623	11.6116	11.2664	1.61e-10	10.4726	1.04539	4.29877	4.00002	9.36392	11.3307	4.08605	10.2982	1.61e-10	9.8471	12.5444	3.49848	10.2353	9.98637	3.58523	0.613436	5.62641
6.16_546.3554m/z	546.355	6.15762	pos	PC(20:3(8Z,11Z,14Z)/0:0)	LMGP01050133	Lipids and lipid-like molecules	Glycerophospholipids	Glycerophosphocholines			42.6	14.2	M+H	C28H52NO7P	-0.117818	415.72	422.285	412.756	410.451	411.808	415.505	411.153	421.124	424.378	413.203	415.526	431.222	424.551	425.104	415.826	95.9331	218.772	38.415	35.9805	23.3509	28.0587	32.2796	68.4252	33.0999	47.4422	253.902	1787.95	106.226	35.9158	30.5035	32.8559	32.0411	206.171	1027.4
6.29_429.3005m/z	429.301	6.2935	neg	1alpha,25-dihydroxy-18-oxovitamin D3	LMST03020185	Lipids and lipid-like molecules	Sterol Lipids	Secosteroids			42.6	16.1	M-H	C27H42O4	-1.19349	2.62917	3.06461	2.61053	3.14084	2.26703	3.28366	2.87091	2.49822	3.16748	2.45375	2.95697	2.64849	3.47415	2.92884	3.39095	1.23413	0.113101	0.319414	0.387101	0.119368	0.359421	0.445278	0.577494	0.38872	0.809141	0.266335	5.12382	0.904259	0.792591	0.587177	0.880137	0.535864	0.774434	2.99901
6.74_217.1956m/z	217.196	6.7405	neg	2,6,10-Trimethyl-(E,E)-2,6,10,12-tridecatetraene	LMFA11000335	Lipids and lipid-like molecules	Fatty Acyls	Hydrocarbons			42.6	19	M-H	C16H26	-2.66678	4.59078	3.93524	4.17939	4.02717	4.27873	4.22925	4.15015	4.11163	4.27159	4.44029	4.12663	3.92459	4.44829	4.26844	3.74878	1.46186	6.17525	0.535383	1.61e-10	1.61e-10	0.330332	1.48335	5.11921	0.371048	1.41391	8.48249	18.4153	5.41954	1.61e-10	1.86088	3.80915	1.61e-10	8.42781	17.0287
7.14_219.2112m/z	219.211	7.14425	neg	4,8,12-Trimethyl-1,3E,7E,11-tridecatetraene	LMFA11000047	Lipids and lipid-like molecules	Prenol lipids	Sesquiterpenoids			42.6	19.6	M-H	C16H28	-2.65127	8.75908	7.66621	7.731	7.71234	8.12743	8.06574	8.79359	8.60617	9.08102	9.1973	7.85326	7.66039	7.79788	7.79049	7.53472	3.99359	9.98716	1.82929	0.19629	0.142012	0.56992	3.03697	9.20988	0.940564	2.79092	12.0246	27.2018	8.71543	0.63933	3.80224	7.09544	0.690823	14.0343	21.4847
8.56_924.5761m/z	924.576	8.55988	neg	PC(22:5(4Z,7Z,10Z,13Z,16Z)/22:6(4Z,7Z,10Z,13Z,16Z,19Z))	HMDB08682	Lipids and lipid-like molecules	Glycerophospholipids	Glycerophosphocholines	**	C00157	42.6	17.5	M+FA-H	C52H82NO8P	0.111598	1.37543	2.44076	1.96425	2.01173	1.98352	1.74705	1.96195	1.96895	1.84089	2.51743	1.62366	1.7125	0.438103	1.31955	1.30986	1.61e-10	3.7998	1.61e-10	1.61e-10	0.157851	1.61e-10	1.61e-10	1.77869	1.61e-10	1.61e-10	9.53451	36.9701	1.8876	1.61e-10	1.61e-10	1.84294	1.61e-10	7.35667	28.7113
8.81_907.6903m/z	907.69	8.81067	pos	PC(22:0/22:6(4Z,7Z,10Z,13Z,16Z,19Z))	HMDB08551	Lipids and lipid-like molecules	Glycerophospholipids	Glycerophosphocholines			42.6	18.7	M+NH4	C52H92NO8P	0.440934	3.7961	3.60268	3.37673	3.51787	3.72029	2.83458	3.2791	3.81767	4.12568	3.66253	3.6859	2.97769	3.62761	2.8026	2.28896	1.61e-10	4.68203	1.61e-10	1.61e-10	0.114998	1.61e-10	1.61e-10	1.61e-10	1.61e-10	1.61e-10	7.04164	46.2311	1.61e-10	1.61e-10	1.61e-10	1.61e-10	1.61e-10	1.61e-10	31.3786
1.62_166.0722m/z	166.072	1.6204	pos	7-Methylguanine	HMDB00897	Organoheterocyclic compounds	Imidazopyrimidines	Purines and purine derivatives		C02242	42.5	15.7	M+H	C6H7N5O	-0.774102	37.8218	41.0294	39.4885	40.2965	37.9451	35.568	35.5691	36.2919	35.7475	36.9877	35.3311	39.1208	36.9308	35.2159	36.071	88.6623	52.5934	95.2116	116.31	99.6945	61.1351	105.272	95.3056	84.2373	62.2011	41.4245	28.0176	33.0715	41.3364	44.906	30.9696	25.9026	37.0711	27.429
1.67_382.0999m/z	382.1	1.66753	neg	Succinyladenosine	HMDB00912	Nucleosides, nucleotides, and analogues	Purine nucleosides	Unclassified			42.5	17.3	M-H	C14H17N5O8	-1.28063	51.4127	50.8405	47.0085	48.3461	48.4715	46.2394	48.1108	52.2677	54.5804	53.866	49.8815	48.6249	51.6807	51.1311	54.7481	71.0782	136.632	80.4417	64.3199	59.0036	61.6596	75.7341	68.979	65.915	64.2002	47.6588	32.6283	39.5414	56.1304	67.2822	54.343	38.8416	51.6163	43.7559
1.72_141.0790n	124.076	1.72358	pos	Ethosuximide	2595	Organoheterocyclic compounds	Pyrrolidines	Pyrrolidones		C07505	42.5	14.1	M+H-H2O, M+H	C7H11NO2	0.2268	2.96332	3.3017	3.35028	2.72294	3.1132	2.88592	2.94961	3.08427	3.08546	2.87003	2.60314	3.18259	2.95825	3.01107	2.65236	2.80337	1.93588	2.98706	4.21699	3.23693	3.00634	3.88904	3.72984	3.6026	3.0255	2.12285	1.79327	2.15394	2.78776	2.35	3.19592	3.12205	2.30284	1.57166
3.01_391.2097m/z	391.21	3.01295	pos	5,12-diHPETE	LMFA03060046	Lipids and lipid-like molecules	Fatty Acyls	Eicosanoids			42.5	20.4	M+Na	C20H32O6	1.65993	191.098	196.249	200.28	208.027	200.495	198.115	202.092	208.634	208.685	212.569	208.442	220.232	209.544	213.918	217.266	148.544	1.31657	118.994	111.459	115.925	116.834	128.096	131.562	134.746	145.261	0.723557	94.0292	173.686	146.251	165.379	148.985	177.892	159.512	158.33
3.57_461.2170m/z	461.217	3.56888	neg	6-dehydrotestosterone 17-glucosiduronic acid	LMST05010024	Lipids and lipid-like molecules	Steroids and steroid derivatives	Steroidal glycosides	**	C03033	42.5	26.9	M-H	C25H34O8	-2.35193	16.9703	20.1602	20.8827	19.7404	18.4837	21.9179	20.9732	19.6526	22.5991	23.2914	20.8544	21.4211	21.7164	21.8935	22.2406	9.57754	0.184126	6.33423	4.41143	6.22534	8.09724	5.9869	4.72011	8.79561	10.8299	0.0970725	8.39237	7.18504	10.7286	10.4933	6.76102	13.4492	0.0912029	5.15155
3.83_201.1642m/z	201.164	3.83183	pos	(+)-8-hydroxycalamenene	LMPR0103330006	Lipids and lipid-like molecules	Prenol lipids	Isoprenoids		C09938	42.5	18.6	M+H-H2O	C15H22O	1.93412	4.23597	4.35987	4.37753	4.43333	4.69423	5.40621	4.81821	5.95991	5.52109	6.19382	5.87407	6.66215	6.26466	6.95914	6.88044	7.31216	7.5486	6.18921	6.28526	7.11756	5.74909	5.61116	6.07242	5.22807	4.94945	3.94232	3.68824	4.47827	5.07588	4.95185	4.33176	4.40613	5.55324	3.75244
4.60_537.3428n	538.35	4.59997	pos	PC(9:0/9:0)	LMGP01011270	Lipids and lipid-like molecules	Glycerophospholipids	Glycerophosphocholines			42.5	15.2	M+H-H2O, M+H	C26H52NO8P	-0.483983	56.3358	57.4938	60.0943	59.0935	54.5069	57.0953	59.9439	59.6907	59.4437	62.3428	58.4282	62.5435	59.9073	59.5738	62.443	57.2662	0.390549	53.6165	43.096	35.2155	33.5588	58.6113	50.0895	58.3419	63.4685	1.06609	44.8397	56.699	56.6703	87.8911	66.6193	91.4292	46.6476	74.7095
4.63_331.2267m/z	331.227	4.63442	pos	11-deoxy-11-methylene-15-keto-PGD2	LMFA03010104	Lipids and lipid-like molecules	Fatty Acyls	Eicosanoids			42.5	16.5	M+H-H2O	C21H32O4	-0.344312	9.31987	9.80452	9.57695	9.02483	9.38642	9.7839	8.95139	9.52928	9.45459	9.8708	9.97908	8.8939	9.18363	8.98379	9.32037	7.33693	1.89737	7.25796	6.67781	3.84536	4.85301	7.62122	6.63871	7.82756	5.6972	3.57314	12.8093	10.4382	7.59814	10.0007	10.4751	8.01681	9.98259	15.4313
6.73_588.3637m/z	588.364	6.72922	pos	PC(2:0/18:0)	LMGP01010990	Lipids and lipid-like molecules	Glycerophospholipids	Glycerophosphocholines			42.5	26.2	M+Na	C28H56NO8P	0.1987	81.5188	79.6644	73.4885	73.9108	77.958	75.0652	76.0955	75.4679	69.89	74.9671	83.0378	76.8952	75.6867	75.4241	77.3402	49.8278	4.70382	49.4202	36.1513	42.6495	52.2202	48.4467	42.4543	52.3604	50.6811	4.39964	291.388	73.0114	43.6315	75.435	79.4355	75.397	58.9297	305.3
6.80_492.3458m/z	492.346	6.80237	neg	PC(P-17:0/0:0)	LMGP01070007	Lipids and lipid-like molecules	Glycerophospholipids	Glycerophosphocholines			42.5	16.5	M-H	C25H52NO6P	-0.373115	15.0613	15.9573	15.716	14.6232	15.091	15.6284	16.044	16.7654	16.0064	16.8006	15.0827	13.875	15.4228	15.4138	15.8533	5.98577	2.72293	3.8364	2.24292	1.65553	2.22317	4.6292	5.80588	2.93875	5.7123	11.5067	59.7259	9.38471	4.60419	6.22134	7.02899	8.00999	15.8069	41.8374
7.11_550.3866m/z	550.387	7.11275	pos	PC(20:1(11Z)/0:0)	LMGP01050131	Lipids and lipid-like molecules	Glycerophospholipids	Glycerophosphocholines			42.5	16.1	M+H	C28H56NO7P	-0.163364	180.592	186.574	184.567	166.496	171.913	177.752	173.711	176.045	180.822	178.234	172.158	182.452	172.191	172.837	158.529	75.6924	110.039	38.6951	34.5928	31.6826	42.5956	49.781	54.1342	44.2077	59.5991	106.285	1768.97	100.526	61.0441	51.2086	63.5059	73.3726	131.769	560.208
7.50_512.3697m/z	512.37	7.49852	pos	PA(22:0/0:0)	LMGP10050031	Lipids and lipid-like molecules	Glycerophospholipids	Glycerophosphates			42.5	21.6	M+NH4	C25H51O7P	-2.80176	2.62959	2.67101	2.54081	2.49476	2.46387	2.00975	3.16082	2.65872	2.13449	2.23329	2.74969	2.17181	2.73505	2.47375	2.81192	0.36787	0.29774	0.782041	0.171678	0.130093	0.230066	0.597372	0.385585	0.116077	0.285616	2.38029	24.7484	1.95678	0.303526	0.821548	1.25489	0.19364	2.13588	10.8563
8.39_842.5544m/z	842.554	8.39483	neg	PS(P-18:0/20:3(8Z,11Z,14Z))	LMGP03030049	Lipids and lipid-like molecules	Glycerophospholipids	Glycerophosphoserines			42.5	30.3	M+FA-H	C44H80NO9P	-1.03809	23.7365	23.8082	24.2879	25.5542	26.3307	26.1446	27.6515	23.8846	27.9975	29.945	43.9539	26.6125	24.551	41.6555	30.1953	9.81988	1.61e-10	3.29574	0.476718	2.39369	3.72959	5.43857	6.12683	8.39404	8.71498	1.61e-10	18.6688	18.8132	6.60378	16.478	13.7637	12.2439	0.146703	6.89586
8.83_800.5448m/z	800.545	8.83493	neg	PE(17:0/20:3(8Z,11Z,14Z))	LMGP02010554	Lipids and lipid-like molecules	Glycerophospholipids	Glycerophosphoethanolamines			42.5	19.7	M+FA-H	C42H78NO8P	0.0746155	16.3969	18.0142	17.5117	16.5421	17.1023	17.7887	17.6313	15.9409	16.7059	17.9643	15.7229	14.976	15.9052	16.3531	15.377	3.98613	10.7952	1.97621	0.831938	1.61e-10	1.1135	3.16319	8.55205	2.78845	4.54293	13.3275	36.8235	17.1546	3.43993	9.38276	13.3163	4.83779	14.1202	33.5199
8.88_762.5080m/z	762.508	8.88307	neg	PE(16:0/22:6(4Z,7Z,10Z,13Z,16Z,19Z))	HMDB08946	Lipids and lipid-like molecules	Glycerophospholipids	Glycerophosphoethanolamines			42.5	24.1	M-H	C43H74NO8P	0.0857567	54.8043	53.8971	55.5436	51.4583	54.1217	54.1679	52.7668	52.1191	54.2515	57.4907	50.911	49.7833	48.5722	47.2858	47.2918	10.2558	98.8175	4.35504	0.0847705	0.694006	1.97126	11.9645	38.0075	5.40693	9.11876	127.448	697.354	71.7493	0.928964	31.527	56.4696	2.95429	113.663	504.737
8.93_883.6896m/z	883.69	8.93442	pos	PC(18:3(6Z,9Z,12Z)/24:1(15Z))	HMDB08191	Lipids and lipid-like molecules	Glycerophospholipids	Glycerophosphocholines	**	C00157	42.5	18.1	M+NH4	C50H92NO8P	-0.280362	20.225	19.4042	20.5535	19.5207	20.6023	18.2841	19.6941	21.2786	21.3024	20.2545	26.7884	20.1101	19.1428	20.5423	19.4938	0.97776	23.3257	0.121004	0.067755	0.113825	0.00392955	1.61e-10	1.61e-10	1.61e-10	1.61e-10	18.4651	91.0161	11.1412	0.139618	0.382904	0.896369	0.0226111	11.5663	78.1822
9.38_786.6001m/z	786.6	9.37965	pos	PC(18:1(9Z)/18:1(9Z))	HMDB00593	Lipids and lipid-like molecules	Glycerophospholipids	Glycerophosphocholines	**	C00157	42.5	16.5	M+H	C44H84NO8P	-0.853378	449.1	446.451	432.858	433.644	453.059	460.57	452.864	463.47	479.74	457.726	453.671	488.045	479.033	493.83	477.46	142.933	269.253	86.2557	102.446	131.319	149.534	96.211	95.1331	185.071	132.52	245.694	989.46	354.395	158.209	191.615	194.348	257.989	323.535	846.777
9.61_700.5286m/z	700.529	9.61028	neg	PE(18:1(11Z)/P-16:0)	HMDB09048	Lipids and lipid-like molecules	Glycerophospholipids	Glycerophosphoethanolamines			42.5	17.3	M-H	C39H76NO7P	-0.0486869	42.0532	41.154	41.1771	40.8943	41.3926	41.3298	42.3844	41.2467	42.5259	42.374	41.0732	38.9125	39.2925	37.72	37.476	11.4675	39.1838	6.44866	1.03772	1.40285	2.50263	9.71886	20.1159	5.37801	9.74146	49.4646	347.249	54.8573	3.06377	28.2698	37.7306	6.81618	54.3616	184.618
10.10_638.5730m/z	638.573	10.1033	neg	Ceramide (d18:1/20:0)	HMDB04951	Lipids and lipid-like molecules	Sphingolipids	Ceramides	**	C00195	42.4	14.7	M+FA-H	C38H75NO3	0.129558	2.60172	3.15749	3.14238	2.99376	2.90837	3.42104	2.64955	3.32865	3.17043	2.39903	3.63286	3.60381	4.07644	3.37387	3.88885	1.61e-10	1.61e-10	1.61e-10	1.61e-10	1.61e-10	1.61e-10	1.61e-10	1.61e-10	1.61e-10	1.61e-10	0.587849	26.3389	1.17291	1.61e-10	0.411022	1.09266	0.119312	0.820572	11.4683
3.85_449.2501m/z	449.25	3.85245	pos	1(3)-glyceryl-PGD2	LMFA03010184	Lipids and lipid-like molecules	Fatty Acyls	Eicosanoids			42.4	26	M+Na	C23H38O7	-2.14	59.3497	58.9004	59.1552	59.2169	65.1424	62.9985	61.905	65.1068	66.5261	66.6107	83.982	69.6407	64.2328	66.5139	65.7099	29.2982	0.146385	14.3352	12.1814	11.3328	13.4014	15.3207	20.6705	20.238	20.1165	0.639375	36.1546	45.3717	19.3354	26.2505	26.3315	27.3547	42.5683	36.9396
4.39_294.2197n	277.216	4.38685	pos	(9S,13S)-15,16-dihydro-12-oxo-10-phytoenoic acid	LMFA02010005	Lipids and lipid-like molecules	Fatty Acyls	Octadecanoids			42.4	13.8	M+H-H2O, M+H	C18H30O3	0.698119	86.6056	86.8723	84.0541	84.0796	75.6608	84.6026	88.1305	89.3781	90.1262	93.2984	84.8055	92.8612	91.4171	93.6065	94.1092	87.5142	9.71688	57.4566	67.1482	107.499	98.4155	61.4493	57.6511	114.672	73.9092	7.15189	29.9928	62.2784	69.123	68.0671	74.2077	111.823	65.6187	66.04
4.40_560.3347m/z	560.335	4.4006	pos	PS(22:2(13Z,16Z)/0:0)	LMGP03050024	Lipids and lipid-like molecules	Glycerophospholipids	Glycerophosphoserines			42.4	20.6	M+H-H2O	C28H52NO9P	-0.0276414	56.5734	58.8571	55.9639	52.8063	52.2575	52.8048	58.9144	56.3474	59.9239	56.6812	55.5958	55.9122	56.9502	55.5041	59.6693	49.3133	1.27228	36.1934	22.6153	12.554	16.1101	26.1245	43.083	20.2072	30.01	0.80085	64.9526	38.1858	19.7118	20.693	20.2396	18.9568	43.1878	50.5446
5.49_333.2426m/z	333.243	5.49095	neg	Tetrahydrodeoxycorticosterone	HMDB00879	Lipids and lipid-like molecules	Steroids and steroid derivatives	Hydroxysteroids	**	C13713	42.4	24.5	M-H	C21H34O3	-2.81272	5.21902	6.05305	5.78895	5.88761	6.27487	6.84152	6.65785	6.43375	6.86258	6.81983	7.43515	7.45824	6.97063	7.38848	7.09496	4.52667	1.61e-10	4.6219	1.48897	1.47658	3.14312	2.64757	2.53362	3.3656	4.94638	1.61e-10	5.93432	3.17195	3.53665	4.6055	4.21487	3.78277	1.61e-10	3.27768
5.53_424.2470m/z	424.247	5.52538	neg	Sphingosine 1-phosphate	HMDB00277	Lipids and lipid-like molecules	Sphingolipids	Phosphosphingolipids	**	C06124	42.4	19.2	M+FA-H	C18H38NO5P	0.0459987	25.7728	22.1572	18.8513	17.9467	19.5308	19.0609	17.9814	19.2595	19.3835	18.9365	28.7625	39.2368	17.9978	18.2355	18.3531	8.49689	13.8927	6.04513	7.17526	10.5086	5.26822	5.59755	13.2237	7.25282	8.94901	14.3016	156.174	12.803	5.21715	7.12401	7.61035	24.839	14.5247	45.3658
6.52_265.2525m/z	265.253	6.52243	pos	7Z-octadecenoic acid	LMFA01030068	Lipids and lipid-like molecules	Fatty Acyls	Fatty acids and conjugates			42.4	13.8	M+H-H2O	C18H34O2	-0.278799	9.17926	9.14074	8.72522	8.80254	8.90432	8.38085	8.10072	8.76993	8.05212	8.68954	8.17613	7.4393	9.14801	8.32378	7.99861	3.18683	11.4476	1.77827	1.06094	1.69718	1.93709	1.72421	1.91288	6.22955	2.51233	8.8107	34.2093	4.79744	2.3156	1.97508	2.79897	2.77831	6.8624	17.5847
6.60_414.4307m/z	414.431	6.59805	pos	Hexacosanoic acid	HMDB02356	Lipids and lipid-like molecules	Fatty Acyls	Fatty acids and conjugates			42.4	15.6	M+NH4	C26H52O2	0.249333	28.5164	26.6465	29.4778	29.7893	26.7797	29.3833	29.5959	30.2345	28.99	29.6555	27.8004	28.744	29.1821	28.0456	30.5391	44.4572	52.2028	49.3672	58.2713	57.9581	48.323	47.1175	48.7903	40.2783	43.7406	41.9467	25.4891	35.5893	44.6038	37.0126	36.1888	35.0586	34.5853	21.4635
7.12_513.2936m/z	513.294	7.11963	pos	PA(22:2(13Z,16Z)/0:0)	LMGP10050030	Lipids and lipid-like molecules	Glycerophospholipids	Glycerophosphates			42.4	21.8	M+Na	C25H47O7P	-3.1304	1.51859	1.51178	1.29078	1.26731	1.46054	1.46942	1.35849	1.38582	1.03031	1.22242	1.63916	0.911399	1.04418	0.203659	0.932829	0.0665127	0.346661	0.114553	1.61e-10	1.61e-10	0.317991	0.163788	1.61e-10	1.61e-10	0.132056	0.28397	26.3615	0.215384	0.185463	0.000363606	0.255257	1.61e-10	0.248512	7.52624
8.44_840.5405m/z	840.54	8.43608	neg	PS(P-20:0/18:4(6Z,9Z,12Z,15Z))	LMGP03030072	Lipids and lipid-like molecules	Glycerophospholipids	Glycerophosphoserines			42.4	26	M+FA-H	C44H78NO9P	1.1022	6.47456	7.22335	7.54525	6.67752	8.8393	7.82785	7.67577	6.83864	7.50534	7.57243	8.83173	7.05645	6.59003	7.0777	7.76623	3.98297	1.61e-10	0.755808	0.326016	1.52064	0.535603	1.23845	4.25591	2.07135	3.46163	1.61e-10	11.9074	5.33419	1.76625	4.26245	5.47426	1.80252	1.65696	9.664
8.77_429.3734m/z	429.373	8.77305	neg	22S-hydroxysitosterol	LMST01040195	Lipids and lipid-like molecules	Sterol Lipids	Sterols			42.4	20.4	M-H	C29H50O2	-0.871501	1.13534	1.15124	1.1134	0.956249	0.992065	0.883231	1.31212	1.34677	1.44263	1.40303	1.06085	1.36984	1.02763	0.870935	0.902648	1.61e-10	1.61e-10	1.61e-10	1.61e-10	1.61e-10	1.61e-10	1.61e-10	1.61e-10	1.61e-10	1.61e-10	0.242246	8.74448	0.421487	1.61e-10	1.61e-10	0.0810297	1.61e-10	0.534543	3.26033
9.10_828.5761m/z	828.576	9.10118	neg	PC(17:2(9Z,12Z)/19:1(9Z))	LMGP01011568	Lipids and lipid-like molecules	Glycerophospholipids	Glycerophosphocholines			42.4	26.8	M+FA-H	C44H82NO8P	0.0788395	90.9023	87.775	84.2578	84.9487	87.6206	83.2504	84.9107	85.9754	87.4685	85.7228	84.8199	75.9442	79.2532	80.0676	81.6559	80.6974	116.11	64.6883	35.514	36.854	48.519	73.0371	106.985	67.43	86.5501	82.0808	44.1519	125.996	57.023	102.495	109.576	76.7617	90.7854	65.2891
9.51_762.5654m/z	762.565	9.51405	neg	PC(P-16:0/16:0)	LMGP01030025	Lipids and lipid-like molecules	Glycerophospholipids	Glycerophosphocholines			42.4	14.3	M+FA-H	C40H80NO7P	-0.0692021	5.5823	6.60726	5.62935	6.4401	6.12063	5.8125	6.20798	6.77447	5.36139	6.47143	6.00325	5.30867	5.54138	6.52359	6.20944	0.49055	1.4338	1.61e-10	1.61e-10	1.61e-10	1.61e-10	0.264572	0.16764	0.332785	1.21243	3.23082	16.9836	6.66531	0.250293	3.06188	2.88906	1.87019	3.99984	13.3734
1.16_245.0597m/z	245.06	1.15898	pos	Furano[2'',3'':6,7]aurone	LMPK12130001	Unclassified	Unclassified	Unclassified			42.3	27.4	M+H-H2O	C17H10O3	-0.0616702	13.2848	12.2524	12.3065	14.8714	18.7591	17.4193	19.1183	18.5115	18.6112	16.973	20.0045	19.887	18.093	13.3655	18.8794	21.7287	26.5666	30.3353	20.5399	26.2045	25.1864	19.0386	22.1137	16.7963	22.1097	21.0104	17.6346	16.2932	17.3007	16.3436	15.8768	16.3958	18.5898	14.4751
1.22_164.0474n	182.081	1.22087	pos	9-hydroxy-7E-Nonene-3,5-diynoic acid	LMFA01030721	Lipids and lipid-like molecules	Fatty Acyls	Fatty Acids and Conjugates			42.3	14.5	M+H-H2O, M+H, M+NH4	C9H8O3	0.0738404	343.774	361.57	391.031	440.202	453.548	428.408	436.532	455.678	442.711	435.772	485.953	499.686	527.003	543.245	493.367	555.859	517.729	590.276	530.547	785.931	708.303	470.708	579.017	568.271	542.968	523.805	393.389	370.399	529.406	488.132	430.42	425.864	514.52	362.898
1.25_230.0655m/z	230.065	1.24837	pos	5-(L-alanin-3-yl)-2-hydroxy-cis,cis-muconate 6-semialdehyde	LMFA01170073	Lipids and lipid-like molecules	Fatty Acyls	Fatty Acids and Conjugates	**	C04797	42.3	20.9	M+H	C9H11NO6	-1.8528	3.85455	3.64934	3.88812	3.74456	3.77358	4.10035	3.51958	3.66274	3.88659	3.77275	3.99118	3.61612	4.12568	3.57898	3.6993	5.50761	5.29485	6.41435	5.71143	5.20238	5.32631	5.96874	6.64689	5.1706	4.95495	5.11871	3.59629	4.5903	4.22071	5.46569	4.86833	3.62996	4.38244	3.20319
1.66_180.0879m/z	180.088	1.66165	pos	Fructosamine	HMDB02030	Organic oxygen compounds	Organooxygen compounds	Carbohydrates and carbohydrate conjugates			42.3	23.7	M+H	C6H13NO5	6.88272	21.9658	24.9051	23.1939	25.0052	24.2423	23.7689	22.6057	24.3359	24.0404	23.9499	23.6127	25.5012	24.7414	25.9534	23.3132	55.2099	30.8553	56.3888	72.2943	52.5284	36.2894	66.28	58.9635	50.743	38.9349	26.5044	17.3607	20.9906	25.4265	29.2007	21.0252	15.3604	25.2907	16.2038
2.32_336.1656m/z	336.166	2.32042	pos	Isopentenyl adenosine	64086	Unclassified	Unclassified	Unclassified			42.3	27.4	M+H	C15H21N5O4	-3.2116	42.6425	42.2731	42.672	44.1148	44.84	43.6937	45.1718	44.47	43.5938	45.2563	44.4134	46.2797	49.0481	46.0962	49.2624	60.8392	29.6478	64.9976	80.1198	58.4247	43.6876	67.2134	59.2257	63.7451	50.7293	24.8573	24.1141	38.1999	43.6541	45.6253	37.8208	35.6253	38.3005	30.4705
3.94_254.2480m/z	254.248	3.93505	pos	4E,6E,10Z-Hexadecatrien-1-ol	LMFA05000198	Lipids and lipid-like molecules	Fatty Acyls	Fatty alcohols			42.3	14.8	M+NH4	C16H28O	0.818983	0.193485	0.505618	0.384005	0.28126	0.426572	0.219209	0.593549	0.460048	0.431727	0.657567	0.413612	0.424168	0.0788724	0.4358	0.500329	1.61e-10	1.61e-10	0.0198803	1.61e-10	1.61e-10	1.61e-10	1.61e-10	1.61e-10	1.61e-10	1.61e-10	0.0599895	1.7706	0.016859	1.61e-10	1.61e-10	1.61e-10	0.0479016	1.61e-10	1.7276
4.38_313.2361m/z	313.236	4.3785	neg	12,13-DiHOME	LMFA02000230	Lipids and lipid-like molecules	Fatty Acyls	Fatty acids and conjugates	**	C14829	42.3	30.5	M-H	C18H34O4	-7.44877	33.8356	34.999	34.4057	34.1587	35.0342	35.1342	36.0201	38.5781	38.6852	37.5273	36.6969	37.0837	38.3147	38.9885	39.299	63.8354	30.4841	25.6591	54.907	114.274	67.9203	28.0868	19.2337	124.549	36.4089	11.6545	14.7479	16.1136	46.536	19.1706	18.5799	35.5935	16.1159	13.6804
4.66_478.2931m/z	478.293	4.65503	pos	PA(20:3(8Z,11Z,14Z)/0:0)	LMGP10050028	Lipids and lipid-like molecules	Glycerophospholipids	Glycerophosphates			42.3	16.5	M+NH4	C23H41O7P	0.690719	10.4563	10.5373	10.4908	9.82016	10.5057	10.4069	10.354	10.8906	10.8014	10.5048	10.402	10.5589	10.6982	10.7223	10.3325	8.26322	0.153316	4.58023	4.0114	2.56337	3.42919	5.61797	5.25012	5.90204	6.45419	0.312482	16.2404	10.5662	6.6122	6.98989	8.50086	6.61868	8.79866	15.3038
5.53_370.3679m/z	370.368	5.52625	pos	22-tricosenoic acid	LMFA01030091	Lipids and lipid-like molecules	Fatty Acyls	Fatty Acids and Conjugates			42.3	13.6	M+NH4	C23H44O2	-0.0591798	1.77624	1.77151	2.18716	1.84257	1.8836	1.79565	1.9987	2.00927	1.73019	1.65009	1.56155	1.29292	1.77246	1.73583	1.84215	0.276823	0.674208	0.201769	0.254164	0.315414	0.452414	0.343804	0.0138636	0.726634	0.360565	0.309417	9.81586	0.988145	0.348101	0.36719	0.728574	0.376604	0.732814	6.62352
6.09_327.2683m/z	327.268	6.0872	neg	20-fluoro-11Z-eicosenoic acid	LMFA01090053	Lipids and lipid-like molecules	Fatty Acyls	Fatty Acids and Conjugates			42.3	20.2	M-H	C20H37FO2	-6.524	5.85736	5.85361	5.55775	5.57316	5.75107	5.03596	5.48752	5.06492	5.91745	5.17889	5.12821	4.32528	5.02494	5.16096	4.74799	4.43892	0.940055	2.70871	1.11664	0.983504	1.62618	2.97678	3.90573	1.56272	3.19467	0.57801	4.62847	5.49733	1.19603	3.94167	4.32151	1.68695	0.837653	3.25646
6.53_308.2951m/z	308.295	6.5293	pos	cis-9,10-Epoxy-1,3Z,6Z-eicosatriene	LMFA12000308	Lipids and lipid-like molecules	Fatty Acyls	Oxygenated hydrocarbons			42.3	13.5	M+NH4	C20H34O	0.919755	4.4158	4.82267	4.61828	4.17068	4.02068	3.8209	3.83063	3.8817	4.57655	4.27485	3.77617	4.61	4.01126	4.25823	3.89647	0.167661	6.6359	0.1679	0.100884	1.61e-10	0.0882074	0.116829	0.372466	0.107333	0.163205	6.47633	44.7143	1.53085	0.106175	0.245353	0.341243	0.177428	2.75466	14.9312
6.66_552.3301m/z	552.33	6.65793	neg	PE(20:1(11Z)/0:0)	LMGP02050020	Lipids and lipid-like molecules	Glycerophospholipids	Glycerophosphoethanolamines			42.3	18.9	M+FA-H	C25H50NO7P	-1.07009	47.1597	45.5106	43.6173	43.4174	41.8139	42.6888	40.603	42.2275	37.5706	40.7749	43.5024	50.7842	44.8194	40.322	40.5382	24.9903	3.12906	21.374	15.9446	14.5997	15.7603	35.6326	26.121	22.5862	29.9081	7.1366	77.8366	45.6905	18.4881	41.6554	39.5109	30.7585	21.1203	62.9924
6.67_598.3872m/z	598.387	6.67422	pos	PC(22:2(13Z,16Z)/0:0)	LMGP01050135	Lipids and lipid-like molecules	Glycerophospholipids	Glycerophosphocholines			42.3	18.3	M+Na	C30H58NO7P	5.02401	112.422	111.978	113.869	106.165	105.631	107.441	110.287	111.727	110.993	107.163	106.406	110.535	109.863	108.043	104.967	17.44	131.003	11.6557	10.0631	12.4833	13.0395	12.0627	12.6208	11.7519	11.042	136.749	1389.19	26.409	10.4358	14.8237	14.5123	12.1373	44.791	557.575
6.72_808.5858m/z	808.586	6.71987	neg	PC(22:4(7Z,10Z,13Z,16Z)/16:0)	HMDB08626	Lipids and lipid-like molecules	Glycerophospholipids	Glycerophosphocholines			42.3	16.8	M-H	C46H84NO8P	-0.486095	28.7798	29.5379	30.8083	27.6265	29.4884	30.3358	29.9235	29.6377	29.4727	29.7183	28.907	27.6395	31.3891	29.4361	23.6339	5.07089	3.88029	1.30571	0.213974	0.223907	0.305752	1.16447	9.51475	0.72075	2.64422	43.7595	484.832	14.7465	0.174333	3.73134	9.24385	0.0587973	57.7482	274.851
7.97_836.5393m/z	836.539	7.97303	pos	PS(16:1(9Z)/22:2(13Z,16Z))	LMGP03010224	Lipids and lipid-like molecules	Glycerophospholipids	Glycerophosphoserines			42.3	27.7	M+Na	C44H80NO10P	-2.40031	61.0586	56.6093	56.2735	56.4932	58.8769	55.5066	54.7357	56.0573	59.9399	55.839	56.6619	62.4743	56.8107	54.3368	61.2896	17.1123	1.61e-10	15.1016	9.07353	18.9445	21.0282	14.2539	14.6791	21.7485	16.7204	0.144805	169.743	51.6494	16.4404	24.8881	30.0584	31.1152	39.246	154.903
8.99_844.5340m/z	844.534	8.98623	neg	PS(15:1(9Z)/22:2(13Z,16Z))	LMGP03010189	Lipids and lipid-like molecules	Glycerophospholipids	Glycerophosphoserines			42.3	25.4	M+FA-H	C43H78NO10P	-0.722237	8.99322	9.70399	8.95159	8.76182	9.069	9.30957	9.10392	8.92092	7.88761	9.6287	16.4481	8.75179	8.1386	14.8716	9.96954	13.646	7.45092	11.6118	7.71988	10.7935	12.4647	10.028	10.669	13.812	14.4268	6.44525	1.43076	9.83398	10.9021	13.3631	11.4243	15.6719	4.91586	3.18242
0.69_112.9998m/z	113	0.692717	pos	Hydroxymethylphosphonate	63590	Unclassified	Unclassified	Unclassified			42.2	13.3	M+H	CH5O4P	-0.0947236	10.7925	10.612	10.3692	11.5739	10.9717	11.3555	10.7131	11.6974	11.5421	11.4767	11.4761	11.9968	11.7468	10.8547	11.7595	14.7279	14.7846	10.735	17.5869	15.3807	7.95949	11.73	14.0529	13.1969	12.025	11.4221	7.37971	12.362	15.0214	17.6183	12.9942	12.5462	10.9373	7.32682
0.73_248.1135m/z	248.113	0.734333	neg	L-Acetylcarnitine	HMDB00201	Lipids and lipid-like molecules	Fatty Acyls	Fatty acid esters			42.2	18	M+FA-H	C9H17NO4	-2.28858	2.03886	1.96336	1.9865	1.89336	1.86521	1.96478	1.95072	2.30848	2.1158	2.00964	2.08388	2.34429	2.13088	1.75296	1.80299	3.45589	1.52597	2.82377	2.77938	4.18028	2.54256	3.5125	1.76092	3.56192	1.82218	3.34156	2.19775	2.01828	1.23325	1.2339	2.27115	1.68424	0.922674	1.14503
11.56_140.0679m/z	140.068	11.5633	pos	Betaine	HMDB00043	Organic acids and derivatives	Carboxylic acids and derivatives	Amino acids, peptides, and analogues	**	C00719	42.2	21.3	M+Na	C5H11NO2	-2.9514	15.2886	14.2553	13.678	16.0139	10.7396	12.6835	12.5434	10.468	11.8693	13.3133	11.4047	10.5501	12.9292	11.2844	12.5465	23.3206	23.5196	18.235	27.34	22.2952	19.595	21.034	24.3554	17.9139	19.9478	18.5581	9.96612	16.5408	20.3117	21.0861	16.9119	17.8917	14.0105	9.08347
2.94_223.1334m/z	223.133	2.9448	neg	Methyl jasmonate	LMFA02020010	Lipids and lipid-like molecules	Fatty Acyls	Lineolic acids and derivatives	**	C11512	42.2	16.7	M-H	C13H20O3	-2.31191	25.0123	23.6866	22.3592	23.5462	23.5636	22.9301	21.7711	23.2955	25.4665	23.7059	22.5971	24.1516	21.5534	22.3442	22.489	16.5733	0.0160179	14.2201	11.6667	17.7144	13.9201	12.7791	10.0866	16.9899	17.0212	0.0804844	9.58149	15.9172	16.7694	16.2923	15.9799	23.3299	0.951607	8.3192
4.83_266.2092m/z	266.209	4.83377	pos	2-amino-tetradecanoic acid	LMFA01100007	Lipids and lipid-like molecules	Fatty Acyls	Fatty Acids and Conjugates			42.2	11.9	M+Na	C14H29NO2	0.60915	5.03216	5.09533	4.95299	4.94201	4.27621	4.45844	4.92481	5.51102	5.42056	5.06066	5.36603	4.89174	4.68657	4.92401	4.55342	0.276142	1.61e-10	0.0120192	0.23054	1.61e-10	0.456276	5.70633	0.479337	0.241618	0.475404	0.0321771	0.778598	0.492609	0.172458	0.119416	0.250982	0.344854	0.822477	1.03949
5.65_278.2245n	279.232	5.65007	pos	5,8,11-octadecatrienoic acid	LMFA01030341	Lipids and lipid-like molecules	Fatty Acyls	Fatty Acids and Conjugates			42.2	12.3	M+H-H2O, M+H	C18H30O2	-0.225853	29.9866	28.994	28.131	28.4486	28.8426	30.5105	30.2194	31.0017	31.6454	33.2266	33.2926	32.8843	31.6065	33.8164	33.8869	31.5645	5.19968	38.8784	44.7481	57.5634	49.7097	40.5678	37.0579	60.9452	49.2472	4.71694	15.9598	20.1884	53.9063	44.611	42.6792	76.7181	27.0569	31.9571
5.76_317.2117m/z	317.212	5.75915	neg	9-hydroxy-2Z,5E,7Z,11Z,14Z-Eicosapentaenoic acid	LMFA01030717	Lipids and lipid-like molecules	Fatty Acyls	Fatty Acids and Conjugates			42.2	17.4	M-H	C20H30O3	-1.64926	559.423	537.309	522.287	522.234	543.524	543.107	602.67	646.745	709.752	672.429	586.175	592.027	629.333	635.512	642.771	475.992	5.31564	440.103	506.908	348.749	396.327	472.916	416.509	373.098	473.461	5.10999	608.405	401.709	482.413	382.925	342.419	397.156	206.025	662.485
5.93_467.2771m/z	467.277	5.9258	pos	(23R,25R)-1alpha,25-dihydroxyvitamin D3 26,23-lactone	LMST03020122	Lipids and lipid-like molecules	Sterol Lipids	Secosteroids			42.2	18.5	M+Na	C27H40O5	0.714325	1.68065	1.86499	1.86358	1.54604	2.16966	1.13354	1.62181	1.25261	1.25317	1.28973	2.68757	1.64098	1.46207	1.24323	1.34462	0.459359	0.196103	0.608577	0.12786	0.380947	0.865513	0.58555	0.821458	0.842938	0.239415	0.205579	7.6759	0.581872	0.539914	0.650198	0.710749	0.275718	0.431131	3.81457
6.37_262.2297n	280.264	6.37072	pos	6-[3]-ladderane-1-hexanol	LMFA05000065	Lipids and lipid-like molecules	Fatty Acyls	Fatty alcohols			42.2	13	M+H, M+NH4, M+H-H2O	C18H30O	0.21856	87.6264	88.4652	86.1709	85.7878	86.173	87.01	89.8872	91.8426	94.9316	88.4611	90.6914	93.0573	89.5248	91.0185	91.647	68.8609	92.1607	75.6853	54.9829	63.7589	41.3123	38.7315	51.1041	48.4386	48.7095	100.354	153.313	72.1018	31.5845	44.8652	52.3703	46.4981	68.175	144.321
6.73_836.5800m/z	836.58	6.72675	neg	PC(O-16:0/22:6(4Z,7Z,10Z,13Z,16Z,19Z))	LMGP01020064	Lipids and lipid-like molecules	Glycerophospholipids	Glycerophosphocholines			42.2	14.8	M+FA-H	C46H82NO7P	-1.40413	38.3928	39.2397	42.5969	39.5265	43.7644	49.7886	41.8477	49.0575	46.9649	45.5794	52.3692	58.0468	60.5346	55.4752	51.6923	8.7997	28.1641	11.4747	4.12738	18.24	27.3883	11.8005	18.3131	28.2327	15.9093	49.2586	537.282	65.954	11.1408	11.5437	25.1305	2.84105	83.5677	338.308
6.86_600.4017m/z	600.402	6.85993	pos	LysoPC(22:1(13Z))	HMDB10399	Unclassified	Unclassified	Unclassified	**	C04230	42.2	17.6	M+Na	C30H60NO7P	3.00195	45.0605	42.9125	42.4926	42.7591	42.9358	42.5491	40.6292	40.282	40.8412	39.2104	42.1607	40.962	39.8231	37.1838	37.2952	8.00567	21.4721	2.28863	1.72921	1.14374	4.5673	1.78615	4.05971	2.07262	3.3464	20.5082	317.494	17.0458	1.99546	5.39327	4.82053	3.90073	17.734	143.942
9.36_846.5479m/z	846.548	9.35587	neg	PS(15:1(9Z)/22:1(11Z))	LMGP03010188	Lipids and lipid-like molecules	Glycerophospholipids	Glycerophosphoserines			42.2	30.7	M+FA-H	C43H80NO10P	-2.8991	2.43862	3.23357	2.60284	3.1992	3.00506	2.47731	2.55747	1.67305	1.83329	1.62034	2.31514	3.10343	2.40613	2.17361	3.02186	5.10308	6.69035	5.30146	6.08225	5.54258	4.81	7.00059	4.75456	5.28106	6.37762	4.14475	0.141774	3.70784	6.94447	5.90555	5.88518	8.106	2.35634	0.0717756
9.59_832.5688m/z	832.569	9.58967	neg	PS(P-18:0/19:1(9Z))	LMGP03030045	Lipids and lipid-like molecules	Glycerophospholipids	Glycerophosphoserines			42.2	26	M+FA-H	C43H82NO9P	-2.75583	7.38454	7.1663	7.08268	7.74536	7.57716	8.30535	7.5531	7.46608	6.78106	7.50692	6.54077	5.87202	6.75161	6.97377	6.7874	1.68143	3.75735	0.443482	0.296853	0.503299	0.168241	2.51867	1.62561	0.758746	2.98668	5.19203	5.71565	7.07331	1.90061	7.52746	6.72574	3.17811	5.02335	6.61666
1.54_348.0711m/z	348.071	1.53788	pos	Adenosine monophosphate	HMDB00045	Nucleosides, nucleotides, and analogues	Purine nucleotides	Purine ribonucleotides	**	C00020	42.1	16.8	M+H	C10H14N5O7P	2.00839	5.78864	5.43269	5.07859	4.92409	5.01792	6.26464	5.80549	5.10297	5.11632	5.98808	5.53739	5.3831	5.82351	5.96946	6.15959	3.51352	4.46567	3.1561	3.19538	3.12611	4.35711	2.50669	2.59507	3.42922	3.05364	8.22141	5.64015	7.98712	7.81673	3.65196	4.8406	6.58174	6.44363	3.17535
1.55_227.0668m/z	227.067	1.55055	neg	Deoxyuridine	HMDB00012	Nucleosides, nucleotides, and analogues	Pyrimidine nucleosides	Pyrimidine 2'-deoxyribonucleosides	**	C00526	42.1	17.7	M-H	C9H12N2O5	-2.52958	3.42671	2.76228	3.44582	3.04572	3.12477	3.7965	3.52636	3.57828	3.45617	3.52629	3.92649	3.32792	4.1784	3.86709	3.78641	4.92243	4.79706	4.64711	5.75901	5.15234	3.9439	6.2572	5.24409	4.20833	5.23473	4.82217	3.32369	3.97401	5.29791	4.62104	5.59664	5.74645	3.14803	2.69247
1.61_166.0497m/z	166.05	1.60665	pos	4-Pyridoxic acid	HMDB00017	Organoheterocyclic compounds	Pyridines and derivatives	Pyridinecarboxylic acids and derivatives	**	C00847	42.1	20.8	M+H-H2O	C8H9NO4	-0.697248	1.29558	1.05276	1.14381	1.46457	1.54679	0.951686	1.28947	1.03473	1.00748	0.777051	1.43249	1.06752	1.24638	0.981767	1.08055	2.01328	0.493282	1.56596	4.91936	2.69775	3.69676	2.34548	1.52187	2.51072	1.26534	1.11575	0.468581	0.718338	1.49245	0.90732	1.65651	1.15467	1.14677	0.454755
1.73_170.0812m/z	170.081	1.73045	pos	N-(3S-hydroxy-butanoyl)-homoserine lactone	LMFA08030005	Lipids and lipid-like molecules	Fatty Acyls	Fatty amides		C11842	42.1	12.5	M+H-H2O	C8H13NO4	0.139522	10.5321	10.6908	10.971	10.8041	10.6477	10.8769	11.1721	12.3915	11.2356	12.3577	11.0318	13.2365	12.3884	13.6026	12.3032	4.29853	0.124548	3.15978	4.18815	4.82609	4.83192	3.41925	2.96821	6.30336	5.09834	0.223018	4.38393	4.80678	6.56843	4.35495	4.26834	8.78899	3.19806	4.39277
1.83_283.1178m/z	283.118	1.82732	pos	3-Hydroxynevirapine	85305	Organic nitrogen compounds	Organonitrogen compounds	Amines			42.1	23	M+H	C15H14N4O2	-4.25452	6.31763	6.96766	7.54364	7.12107	6.80537	6.95493	8.00589	8.62406	7.62722	7.98994	7.97329	9.1893	9.79949	9.79808	10.3463	5.53618	2.36661	6.01401	7.11126	6.39892	6.59351	7.20676	5.36854	7.18505	6.62749	1.73891	4.32294	7.13398	6.47521	6.78844	6.30367	6.78621	6.73851	5.85149
11.59_507.2729m/z	507.273	11.5878	neg	26,26,26,27,27,27-hexafluoro-1alphaa-hydroxyvitamin D3	LMST03020085	Lipids and lipid-like molecules	Sterol Lipids	Secosteroids			42.1	25.1	M-H	C27H38F6O2	4.97881	4.24324	4.78873	4.50664	4.85767	4.78096	4.49224	4.55817	4.13373	4.63464	4.05546	4.43076	4.44426	4.22615	3.59294	3.36794	4.86068	4.95938	4.78841	3.08636	2.64767	2.71588	4.41304	5.46047	2.28303	4.54156	4.9138	17.4428	4.21874	2.6967	2.936	3.10067	2.57966	5.59946	12.773
2.04_259.1518m/z	259.152	2.03845	pos	Tetrahydrobiopterin	HMDB00027	Organoheterocyclic compounds	Pteridines and derivatives	Pterins and derivatives	**	C00272	42.1	19	M+NH4	C9H15N5O3	1.87233	2.66466	2.53254	2.55814	2.53311	2.44431	2.33727	2.26949	2.42526	2.57005	2.50865	2.36206	1.74782	1.98342	1.77129	2.66143	16.6624	20.4691	4.27407	33.1935	15.4423	20.1178	12.5971	13.7358	28.772	15.0239	19.8876	14.7853	15.7118	19.4015	12.868	8.83655	8.79047	6.78142	9.83935
3.27_175.1481m/z	175.148	3.27425	pos	2,4,7-tridecatrienal	LMFA06000076	Lipids and lipid-like molecules	Fatty Acyls	Fatty aldehydes			42.1	13	M+H-H2O	C13H20O	-0.346866	15.2911	14.5086	14.4476	14.6984	15.3077	14.8792	15.6604	16.4158	16.4815	16.2953	16.3231	17.8304	17.8331	17.8783	18.0375	22.7007	20.7995	21.9498	24.9513	25.6497	20.7126	21.7134	20.635	20.8788	20.7149	17.0626	12.7566	19.9259	21.0105	17.9488	16.7166	18.4014	17.0789	11.7803
3.33_355.1909m/z	355.191	3.32813	neg	Cannabinol	LMPK13120002	Lipids and lipid-like molecules	Polyketides	Aromatic polyketides		C07580	42.1	15.6	M+FA-H	C21H26O2	-1.77387	45.8064	46.4767	46.5609	45.1073	52.0347	44.9604	45.0439	43.3131	46.7135	45.7132	50.4764	52.251	47.9117	47.0949	47.9199	29.6817	0.59539	25.1561	21.3163	25.5864	30.7554	24.5295	20.7786	31.3649	32.825	0.895974	19.3011	28.2459	30.4751	31.6432	25.6291	40.6855	1.27454	21.0357
3.33_375.2167m/z	375.217	3.32813	neg	Testosterone acetate	LMST02020057	Lipids and lipid-like molecules	Steroids and steroid derivatives	Steroid esters		C03027	42.1	17.5	M+FA-H	C21H30O3	-3.03381	45.0866	45.5673	45.8855	44.6337	46.0669	45.7096	44.2687	46.1624	48.1838	47.6302	48.2899	48.9798	49.4976	49.0989	49.7554	21.7722	0.00292753	20.1514	13.3233	15.4513	21.7889	16.78	16.1782	19.7849	25.5144	0.311347	18.6442	19.4448	28.9997	28.8324	21.0011	39.5211	0.839981	15.3584
3.39_230.1309n	231.138	3.39112	pos	15-octadecene-9,11,13-triynoic acid	LMFA01030559	Lipids and lipid-like molecules	Fatty Acyls	Fatty acids and conjugates			42.1	15.7	M+H-H2O, M+H	C15H18O2	0.908925	19.4319	19.3726	18.5236	19.4733	19.6052	20.8444	20.6137	20.1222	21.2987	21.6961	20.1129	21.2597	21.3981	21.3324	22.2397	14.3384	2.20567	9.3138	12.2866	11.4626	12.1179	10.9916	11.651	13.7621	13.729	1.87785	12.1046	17.8185	12.734	15.682	15.7404	15.3635	17.0963	13.7693
3.53_391.2095m/z	391.21	3.52868	pos	5,15-diHPETE	LMFA03060047	Lipids and lipid-like molecules	Fatty Acyls	Eicosanoids			42.1	14.9	M+Na	C20H32O6	1.14788	92.1417	96.779	96.7801	102.72	94.4518	103.863	101.011	106.735	105.184	104.442	103.759	108.869	105.774	108.528	106.237	87.8339	0.278072	39.6716	57.0591	59.1095	50.5707	52.7767	42.6455	65.23	64.6309	0.483053	48.0993	109.739	61.507	78.0589	67.4163	66.6626	105.843	79.4818
4.74_330.3367m/z	330.337	4.7444	pos	Arachidic acid	HMDB02212	Lipids and lipid-like molecules	Fatty Acyls	Fatty acids and conjugates	**	C06425	42.1	13.2	M+NH4	C20H40O2	0.105062	52.4953	52.4449	53.8452	52.7318	47.9809	52.244	54.781	54.9771	56.9612	54.3525	50.3751	54.4484	53.5947	54.3821	54.7856	75.8053	75.9291	66.8192	75.8352	79.0214	64.5099	68.526	64.104	65.12	63.661	63.7145	96.7745	58.6798	62.7819	58.3194	57.594	55.3045	57.129	70.5536
5.22_301.2168m/z	301.217	5.2157	neg	Abietic acid	LMPR0104050001	Lipids and lipid-like molecules	Prenol lipids	Isoprenoids	**	C06087	42.1	15.1	M-H	C20H30O2	-1.63756	125.942	124.022	126.47	127.825	133.532	135.514	146.745	158.967	170.106	166.327	156.349	159.568	165.017	169.665	176.8	148.974	6.89584	170.461	157.108	123.835	167.969	135.751	106.086	144.862	143.599	7.55719	119.123	85.9599	167.109	131.413	123.553	154.643	21.3862	95.9572
5.85_477.3214m/z	477.321	5.84857	neg	3beta,5alpha,9alpha-trihydroxycholest-7-en-6-one	LMST01010258	Unclassified	Unclassified	Unclassified			42.1	20.5	M+FA-H	C27H44O4	-1.83135	2.22092	2.98186	3.04041	2.2333	1.97186	3.14381	2.95446	2.84394	2.62044	3.08312	2.4651	2.24631	3.11282	3.27541	2.79737	0.142441	0.122932	0.136831	0.092931	0.295585	0.00497352	0.254685	0.596496	0.296805	0.500674	0.041178	0.5308	0.302166	0.108683	0.467101	0.1962	0.114091	0.085751	0.284453
6.29_521.3472n	522.355	6.28823	pos	PC(O-16:1(11Z)/2:0)	LMGP01020147	Lipids and lipid-like molecules	Glycerophospholipids	Glycerophosphocholines			42.1	18	M+H-H2O, M+H	C26H52NO7P	-1.80585	2268.03	2267.67	2211.78	2130.88	2198.04	2201.59	2131.61	2142.9	2143.48	2037.55	2157.83	2253.23	2277.52	2334.03	2182.36	739.133	577.032	433.761	344.868	364.866	385.25	452.815	564.048	557.941	646.537	736.397	6277.72	1215.25	516.499	750.696	780.758	891.224	1320.21	4376.67
6.58_650.4011m/z	650.401	6.58232	neg	PS(14:0/12:0)	LMGP03010931	Lipids and lipid-like molecules	Glycerophospholipids	Glycerophosphoserines			42.1	25.4	M-H	C32H62NO10P	-4.28243	73.8441	70.6998	72.8502	68.5741	72.0094	71.9593	74.3288	74.2746	73.3638	75.0957	71.9993	68.4957	70.2204	69.2767	69.8325	45.5708	2.66316	46.7731	56.8135	64.7184	59.1212	40.8586	28.2281	68.7884	55.4313	1.60742	31.0344	48.6051	75.5255	55.9241	46.8179	119.02	9.48726	29.7647
6.80_552.3667m/z	552.367	6.80237	neg	PC(O-18:1(11Z)/0:0)	LMGP01060034	Lipids and lipid-like molecules	Glycerophospholipids	Glycerophosphocholines			42.1	16.4	M+FA-H	C26H54NO6P	-0.814446	36.6702	36.2495	37.1314	38.1757	37.7349	37.3299	40.6492	41.7773	39.3964	38.4043	38.5074	36.7554	39.1522	38.4419	38.2906	16.0876	7.55343	13.1454	6.84292	6.68042	7.10271	13.1994	14.5929	8.98294	15.2305	26.5015	142.347	23.578	14.0456	16.1245	17.7901	19.5203	35.4982	93.6707
8.24_431.3527m/z	431.353	8.24357	neg	3-Dehydro-6-deoxoteasterone	LMST01030125	Lipids and lipid-like molecules	Sterol Lipids	Sterols			42.1	14.9	M-H	C28H48O3	-0.888657	1.77935	1.89779	2.08436	1.77311	2.32521	1.8684	2.03662	1.88616	2.09081	2.1848	2.24011	2.48097	2.51037	1.93645	2.13133	1.61e-10	1.2753	1.61e-10	1.61e-10	1.61e-10	1.61e-10	1.61e-10	0.361228	1.61e-10	0.255996	1.53086	32.8734	1.50257	1.61e-10	0.368179	0.548058	1.61e-10	2.62741	14.5897
8.48_363.3265m/z	363.326	8.47738	neg	3Z,6Z,9Z-Tricosatriene	LMFA11000169	Lipids and lipid-like molecules	Fatty Acyls	Hydrocarbons			42.1	13.7	M+FA-H	C23H42	-1.16714	16.9903	15.3051	16.6594	16.7008	17.3949	18.3325	18.6596	19.4016	19.9334	19.3172	17.3013	20.0177	17.7009	17.4204	18.7166	6.1324	4.10805	2.51503	1.70083	1.7163	3.13035	4.06728	4.93919	2.98384	4.50728	8.442	185.215	8.88332	4.48809	4.30531	8.44765	7.04198	12.7941	46.908
8.57_830.5688m/z	830.569	8.57	pos	PS(P-20:0/22:6(4Z,7Z,10Z,13Z,16Z,19Z))	LMGP03030093	Lipids and lipid-like molecules	Glycerophospholipids	Glycerophosphoserines			42.1	14.7	M+H-H2O	C48H82NO9P	-0.687696	64.8637	64.9317	62.093	59.5608	64.7037	62.2015	63.7553	64.4523	66.703	67.509	67.2861	61.5097	61.93	60.0405	62.8536	1.48186	94.3592	1.61e-10	0.136384	9.71e-07	0.076091	1.61e-10	1.61e-10	1.61e-10	1.61e-10	102.378	1723.85	14.5853	1.61e-10	1.61e-10	0.757529	0.136042	20.8947	1052.34
8.99_822.5240m/z	822.524	8.98948	pos	PS(17:0/20:3(8Z,11Z,14Z))	LMGP03010241	Lipids and lipid-like molecules	Glycerophospholipids	Glycerophosphoserines			42.1	26.8	M+Na	C43H78NO10P	-1.8949	33.3643	38.0926	36.7804	34.1813	39.7971	39.6734	40.1057	39.5915	41.3466	38.7736	32.0547	35.7645	36.7931	31.962	41.085	48.0101	30.5823	33.3053	30.8488	35.852	38.609	35.2903	42.195	49.6089	44.15	23.5723	7.70215	49.2721	39.9273	53.1404	51.1976	58.0871	35.0123	16.7281
9.12_878.5918m/z	878.592	9.12182	neg	PC(18:1(9Z)/22:5(7Z,10Z,13Z,16Z,19Z))	HMDB08122	Unclassified	Unclassified	Unclassified			42.1	42.2	M+FA-H	C48H84NO8P	0.204083	30.472	31.3683	30.6753	31.1848	29.2294	30.6443	29.016	28.3438	28.1467	29.0626	28.1146	26.2697	26.1001	26.1887	28.1525	19.8084	47.4188	10.659	0.685239	0.439638	2.99202	15.143	30.5329	7.80674	13.3849	50.6176	22.8012	37.986	4.56805	26.7656	39.8235	6.47971	39.7764	32.962
9.25_724.5285m/z	724.528	9.24588	neg	PE(O-16:0/20:4(5Z,8Z,11Z,14Z))	LMGP02020019	Lipids and lipid-like molecules	Glycerophospholipids	Glycerophosphoethanolamines			42.1	17.1	M-H	C41H76NO7P	-0.264031	11.9148	11.4095	12.4989	10.5418	12.0095	10.9381	11.119	10.3746	10.6059	11.5315	12.5317	11.2719	10.3278	13.7632	9.8705	3.29837	16.5162	1.8164	1.61e-10	1.61e-10	1.61e-10	4.14862	11.7291	0.828637	2.11997	22.7154	140.651	14.6528	0.189792	7.90562	15.069	0.74114	26.7828	102.209
9.38_880.6079m/z	880.608	9.37648	neg	PC(22:5(4Z,7Z,10Z,13Z,16Z)/18:0)	HMDB08661	Lipids and lipid-like molecules	Glycerophospholipids	Glycerophosphocholines	**	C00157	42.1	22.2	M+FA-H	C48H86NO8P	0.726186	20.0664	22.1437	19.6385	18.866	20.0591	20.1909	20.1739	20.0115	18.2515	20.5884	19.5838	19.2911	18.2369	17.5111	17.3279	12.229	33.4321	6.472	0.642886	0.669836	1.61616	9.43623	24.0587	4.53815	7.40982	37.4362	34.1303	30.9355	1.30226	18.6295	29.2129	4.16473	37.0465	35.1085
9.71_806.5926m/z	806.593	9.7134	neg	PC(20:0/14:0)	LMGP01011000	Lipids and lipid-like molecules	Glycerophospholipids	Glycerophosphocholines			42.1	24.7	M+FA-H	C42H84NO8P	1.2567	5.45799	5.48635	5.3072	5.77205	6.12685	5.13526	6.01291	4.73016	5.56137	4.68536	4.81753	4.51983	5.8002	5.37724	5.32835	0.609512	2.60339	1.61e-10	0.144718	0.247568	1.61e-10	0.519765	1.61e-10	0.543325	0.868532	2.74485	13.7916	5.77654	0.998134	3.18624	3.44074	2.89953	2.7855	8.36299
1.86_160.0426m/z	160.043	1.86168	pos	CITIOLONE	44336	Unclassified	Unclassified	Unclassified			42	15.3	M+H	C6H9NO2S	-0.2708	3.26864	3.13705	3.53647	3.35439	3.20355	3.2434	3.22251	3.0728	3.32159	3.18231	3.65331	3.63958	3.5468	3.65811	3.03326	8.93688	6.98307	7.67182	3.23007	1.86844	2.20479	8.03122	4.43664	1.71731	6.45076	15.3374	11.1872	5.56038	1.77358	4.20928	2.89614	1.10507	5.66781	1.93681
2.61_277.1047m/z	277.105	2.60927	pos	methyl 4-[2-(2-formyl-vinyl)-3-hydroxy-5-oxo-cyclopentyl]-butanoate	LMFA01050152	Lipids and lipid-like molecules	Fatty Acyls	Fatty Acids and Conjugates			42	12.9	M+Na	C13H18O5	0.270928	6.29471	6.94598	6.96582	7.60267	6.97115	7.28539	7.90646	7.29231	7.25235	8.2101	8.95672	7.24385	8.10979	7.57064	8.10113	4.46012	1.61e-10	3.43087	3.49438	2.4362	3.63806	4.03701	5.32187	3.92296	6.16598	0.11282	3.53688	5.63101	5.27899	5.67565	4.90498	5.06753	6.98908	6.94198
3.31_301.2155m/z	301.216	3.30862	pos	(-)-Spruceanol	LMPR0104100003	Lipids and lipid-like molecules	Prenol lipids	Isoprenoids			42	19.2	M+H	C20H28O2	-2.31588	47.5281	47.3737	46.7455	46.4071	45.35	47.5274	48.0088	49.5864	46.9965	48.0542	47.6361	49.4543	48.086	48.6534	47.899	19.8473	4.05517	20.6683	28.7495	19.023	29.8177	20.9738	22.8282	28.4015	27.3363	1.6094	15.4484	30.6505	26.6583	27.6657	28.8605	37.7957	33.5012	31.8055
3.40_335.2216m/z	335.222	3.40388	neg	14,15-Ep-11-HETrE	LMFA03080008	Lipids and lipid-like molecules	Fatty Acyls	Fatty acids and conjugates	**	C14813	42	17.8	M-H	C20H32O4	-3.46013	14.2282	12.8499	13.1428	13.7606	13.3674	13.3857	13.5189	13.8625	14.5432	14.7559	14.4618	15.0739	14.7845	14.2307	14.3662	2.19462	0.14575	2.56144	3.6688	3.00693	13.2693	1.17522	0.609402	8.28495	7.21827	0.0064027	1.25579	0.91611	5.4558	2.33801	1.2831	7.49937	0.796365	1.23933
3.51_289.1806m/z	289.181	3.51388	neg	Falcarinol	LMFA05000530	Lipids and lipid-like molecules	Fatty Acyls	Fatty alcohols		C17447	42	13.9	M+FA-H	C17H24O	-1.3332	21.6049	21.4187	20.9267	21.1332	19.8113	19.5061	21.0697	21.0559	22.5048	21.8633	20.3307	20.3016	20.456	19.1534	21.0167	10.2079	1.61e-10	18.6613	9.36926	7.38449	13.5217	13.6457	4.99482	14.4646	15.1959	1.61e-10	5.44313	8.97209	18.406	17.8992	6.24288	23.5853	0.0700444	5.51632
3.84_329.2116m/z	329.212	3.8387	pos	21-Deoxycortisol	LMST02030195	Lipids and lipid-like molecules	Steroids and steroid derivatives	Pregnane steroids	**	C05497	42	15.5	M+H-H2O	C21H30O4	1.42911	5.18519	5.42873	5.44467	5.13451	5.15438	5.74114	5.01273	5.92011	6.68796	5.8501	5.1889	6.76537	5.77418	6.07014	6.67715	5.05575	3.08804	11.0635	14.0596	3.25124	12.1911	10.3456	6.93061	12.4161	3.8762	6.59976	5.16871	8.97254	10.7945	10.7945	10.3386	8.31985	5.15212	9.58389
3.94_271.1328m/z	271.133	3.94192	pos	7-Hydroxy-5-methoxy-6-methylflavan	LMPK12020257	Unclassified	Unclassified	Unclassified			42	19.8	M+H	C17H18O3	-0.142968	2.16094	2.56825	1.75217	1.81327	2.21956	1.9684	2.27426	2.65235	2.41073	2.60591	2.26673	2.53456	2.39054	2.4637	2.32059	2.73063	3.30614	2.96667	3.49207	3.30437	3.33725	3.54323	2.9814	2.88748	2.95108	2.62474	1.95322	2.59916	3.12845	2.60964	2.50315	2.54306	2.42421	1.79517
5.57_245.1542m/z	245.154	5.57352	neg	4-[5]-ladderane-butanoic acid	LMFA01140011	Lipids and lipid-like molecules	Fatty Acyls	Fatty Acids and Conjugates			42	15.2	M-H	C16H22O2	-2.1812	29.9588	30.3196	30.5303	31.0873	31.8429	32.373	34.7458	36.1117	36.2782	36.904	34.315	34.0765	35.8739	36.4895	38.5525	38.6382	0.391752	33.9179	12.4314	11.4338	23.9702	28.1765	32.8338	21.5512	31.0593	1.61e-10	40.5932	28.3564	24.8943	37.5812	36.5912	20.2474	0.995208	19.5496
5.58_467.3133m/z	467.313	5.58125	pos	Stoloniferone H	LMST01031095	Lipids and lipid-like molecules	Sterol Lipids	Sterols			42	22.3	M+Na	C28H44O4	0.362639	6.79748	7.00056	6.41114	6.65093	6.68753	6.56532	6.49655	7.00293	7.30232	6.27261	6.54238	6.57378	6.91843	6.88264	7.23317	10.6758	0.758964	9.78203	6.43994	4.42821	4.80546	9.73703	7.93611	6.44855	9.14061	0.330247	8.99919	13.0882	7.2545	15.1306	16.1116	12.6346	5.75223	13.2234
5.74_389.2563m/z	389.256	5.73852	neg	12,13-dihydroxy-11-methoxy-9-octadecenoic acid	LMFA01080006	Lipids and lipid-like molecules	Fatty Acyls	Fatty Acids and Conjugates			42	29.7	M+FA-H	C19H36O5	5.29575	78.8031	81.4299	85.0068	84.5238	87.5821	90.7096	90.3927	93.5871	94.8477	99.4424	96.115	97.3369	102.181	102.146	104.049	83.1185	4.17102	69.6763	52.52	43.7021	68.6183	54.0688	72.6545	52.0417	78.557	3.09508	94.1729	52.4032	62.244	78.6377	68.7711	53.6147	9.33153	59.3702
6.27_324.2897m/z	324.29	6.27448	pos	Cer(d18:1/2:0)	LMSP02010014	Lipids and lipid-like molecules	Sphingolipids	Ceramides			42	11.4	M+H-H2O	C20H39NO3	0.0595415	4.00995	4.20461	4.40793	4.07278	3.96368	4.22297	5.1215	4.45732	3.73383	4.28974	3.68073	3.98744	4.33779	4.37994	3.53802	1.79254	1.38892	0.49312	0.507174	1.3371	0.679384	0.290381	1.43244	1.03844	1.10051	2.37333	15.6722	1.79017	0.952402	0.95714	1.0176	1.66662	2.71243	11.3168
6.60_297.2430m/z	297.243	6.60293	neg	2,6,8,12-Tetramethyl-2,4-tridecadien-1-ol	LMFA05000170	Lipids and lipid-like molecules	Fatty Acyls	Fatty alcohols			42	14.6	M+FA-H	C17H32O	-2.00566	102.778	99.669	100.619	97.1521	98.549	102.449	104.132	109.282	110.313	111.156	104.986	107.781	108.409	106.131	109.381	106.276	83.2288	125.811	120.028	124.766	116.587	126.846	109.632	109.994	111.651	62.2895	120.692	92.6311	109.33	105.172	100.637	128.988	68.1355	102.872
6.69_375.2875m/z	375.288	6.68543	neg	3alpha-Hydroxy-5alpha-cholan-24-oic Acid	LMST04010005	Unclassified	Unclassified	Unclassified			42	28.4	M-H	C24H40O3	-7.76944	12.596	12.5656	12.6594	11.8709	11.9675	13.7429	11.5279	13.0538	11.9849	11.0982	11.9031	13.1766	13.8022	12.748	11.9019	11.73	15.1217	13.804	10.1103	10.6234	9.87381	15.1422	17.5921	7.99437	10.5851	15.163	59.6245	14.4293	9.69256	11.712	13.6843	8.19549	16.6477	42.0345
6.74_433.2570m/z	433.257	6.7405	neg	12alpha-Hydroxy-3-oxochol-4-en-24-oic Acid	LMST04010240	Unclassified	Unclassified	Unclassified			42	25.4	M+FA-H	C24H36O4	-6.57198	4.62514	5.37305	4.5962	5.53182	5.56044	5.69008	4.72894	5.89964	4.83695	5.77847	7.60767	6.56298	7.57767	6.7932	6.94904	1.72848	6.09654	1.24174	1.19176	0.478591	0.974839	2.29598	4.73646	0.838077	1.90921	7.26489	14.1	5.69836	0.466363	2.56265	4.22765	0.429496	8.7363	11.3039
6.99_637.3955n	638.403	6.99092	pos	PS(12:0/13:0)	LMGP03010001	Lipids and lipid-like molecules	Glycerophospholipids	Glycerophosphoserines			42	21.3	M+H, M+Na	C31H60NO10P	-0.0264196	454.909	451.641	437.552	440.287	510.11	497.77	489.231	464.736	503.791	459.611	491.281	494.146	460.839	492.97	511.696	470.346	54.7668	398.789	423.412	581.823	576.882	482.761	338.395	626.598	421.212	55.0147	559.545	784.909	554.509	740.171	801.524	852.508	452.956	1322.98
7.13_560.3684m/z	560.368	7.1265	pos	PC(O-16:0/3:0)	LMGP01020068	Lipids and lipid-like molecules	Glycerophospholipids	Glycerophosphocholines			42	24.2	M+Na	C27H56NO7P	-0.570986	5.83381	5.46668	5.7693	4.35484	4.73339	5.09385	4.67666	5.22071	4.26202	4.92438	4.30611	4.60974	3.83485	3.79838	3.74387	4.26238	3.65867	3.49354	5.38672	4.17573	4.34333	3.82946	3.50198	4.4172	3.62966	2.94434	20.8327	4.86572	3.03947	3.5976	4.29078	4.1512	3.85205	16.2151
7.36_582.3777m/z	582.378	7.36473	neg	PC(O-17:0/2:0)	LMGP01020078	Lipids and lipid-like molecules	Glycerophospholipids	Glycerophosphocholines			42	11.9	M+FA-H	C27H56NO7P	0.0398891	14.4937	15.2038	16.9715	15.0609	15.026	15.6148	16.6168	16.254	15.5981	16.4642	14.3118	13.8914	16.3211	15.3581	15.6648	12.3075	18.4578	9.31211	6.27536	5.75997	6.3418	9.55338	10.8889	9.96373	11.4995	22.5949	64.4476	14.1026	7.9151	7.33894	11.4876	11.7897	12.1758	27.2813
7.47_649.5039m/z	649.504	7.46787	neg	DG(17:2(9Z,12Z)/18:1(9Z)/0:0)[iso2]	LMGL02010038	Lipids and lipid-like molecules	Glycerolipids	Diradylglycerols			42	30.8	M+FA-H	C38H68O5	-1.62371	1.55112	1.52319	2.04895	2.97372	2.87818	2.16776	2.81113	1.95589	2.05871	2.07757	2.47441	2.69597	3.22347	2.87147	3.06991	1.45795	1.61e-10	0.169606	1.61e-10	1.61e-10	1.61e-10	0.267404	0.226821	0.138407	0.32665	1.46583	11.9629	1.79145	0.357655	0.954228	1.43874	1.2622	3.37567	8.22498
7.54_259.2427m/z	259.243	7.53662	neg	1,3Z,6Z,9Z-Nonadecatetraene	LMFA11000160	Lipids and lipid-like molecules	Fatty Acyls	Hydrocarbons			42	15	M-H	C19H32	-1.76057	19.402	17.8883	18.5803	18.0397	18.3618	18.9236	18.6987	19.2518	19.8412	21.5535	18.3836	16.7946	17.0923	17.4319	16.6725	6.15628	16.6295	2.44492	1.61e-10	0.163211	0.858563	3.53279	14.3904	1.0008	4.97306	26.0817	100.019	16.1192	0.605203	5.87043	12.6394	0.971096	33.7146	78.0558
9.43_718.5389m/z	718.539	9.43465	pos	PE(14:0/20:1(11Z))	LMGP02010415	Lipids and lipid-like molecules	Glycerophospholipids	Glycerophosphoethanolamines			42	16.7	M+H	C39H76NO8P	1.03362	13.2573	12.8503	12.383	11.8076	10.8005	11.4362	11.1827	11.7409	12.2043	12.1123	12.5606	12.8997	11.5234	11.2747	11.4017	1.03231	12.1034	0.201535	0.241251	0.568409	1.18689	1.61e-10	0.187824	0.198604	0.355017	9.55574	40.5488	6.0159	0.500998	2.17551	1.49495	0.838157	5.23558	31.2624
9.46_792.5556m/z	792.556	9.45905	neg	PC(22:5(4Z,7Z,10Z,13Z,16Z)/15:0)	HMDB08658	Lipids and lipid-like molecules	Glycerophospholipids	Glycerophosphocholines	**	C00157	42	15.1	M-H	C45H80NO8P	0.936796	7.7037	7.9737	8.49058	7.36811	6.98204	8.42398	7.6541	7.51899	7.46458	6.79035	8.31041	7.26947	6.91328	6.61637	6.77879	0.622906	9.0915	0.181867	0.0068746	1.61e-10	0.152692	1.61e-10	3.03591	0.145479	0.783213	10.5214	83.4189	7.62339	0.111299	3.81886	6.05276	0.622591	15.3639	48.4113
9.49_882.6233m/z	882.623	9.49342	neg	PC(18:0/22:4(7Z,10Z,13Z,16Z))	LMGP01010813	Lipids and lipid-like molecules	Glycerophospholipids	Glycerophosphocholines			42	15.3	M+FA-H	C48H88NO8P	0.386315	6.45786	7.19357	7.60223	6.98422	7.43744	7.58786	6.70808	6.47477	6.69272	6.36151	7.90581	5.81618	5.08555	5.75376	5.18511	1.90763	7.06733	0.210431	1.61e-10	1.61e-10	0.145466	1.1357	1.7935	0.745709	0.528563	7.24504	23.5649	8.60754	0.316626	2.85304	5.02245	0.623098	5.49005	21.3745
0.69_298.0527m/z	298.053	0.68585	pos	L-Cysteinylglycine disulfide	HMDB00709	Organic acids and derivatives	Carboxylic acids and derivatives	Amino acids, peptides, and analogues			41.9	11.8	M+H	C8H15N3O5S2	0.214952	38.0207	36.2074	37.8256	35.8105	40.4211	42.2826	41.6844	42.4496	44.3302	43.8117	43.7178	43.6054	48.3233	48.2775	46.3921	38.9248	82.0842	36.519	55.4526	47.3973	46.1863	50.278	53.071	53.7644	52.2369	51.0159	25.1591	34.9491	57.7962	44.9842	40.6043	58.8025	29.1765	31.0302
0.73_150.0771m/z	150.077	0.733967	pos	Ethylmalonic acid	LMFA01170105	Lipids and lipid-like molecules	Fatty Acyls	Fatty acids and conjugates			41.9	20.2	M+NH4	C5H8O4	7.70136	1.12804	1.29758	1.13011	1.3821	1.58386	1.52459	1.43109	1.30582	1.33219	1.76829	1.79594	1.70037	1.51815	1.58915	1.63978	2.59685	1.51864	2.97305	3.28302	3.30727	2.53737	2.92719	3.30716	2.57024	2.28455	1.14416	1.01895	1.03775	1.64938	1.46721	1.27403	0.874581	1.69767	1.15189
0.88_179.0457m/z	179.046	0.878717	neg	Nicotinuric acid	HMDB03269	Organic acids and derivatives	Carboxylic acids and derivatives	Amino acids, peptides, and analogues	**	C05380	41.9	14.7	M-H	C8H8N2O3	-2.94852	13.0339	14.0803	14.1649	12.5259	10.2169	8.36268	10.0458	12.1563	9.39058	8.8327	7.53837	8.179	6.6059	7.85015	6.28026	20.9883	3.06522	60.3647	6.35802	14.8755	15.9473	60.601	98.6137	11.8288	29.7364	3.51329	20.8863	32.637	13.6989	33.3372	67.3086	13.7857	43.5636	44.5635
1.58_428.0662m/z	428.066	1.57915	pos	Rhamnazin 3-O-sulfate	LMPK12112642	Lipids and lipid-like molecules	Polyketides	Flavonoids			41.9	22.1	M+NH4	C17H14O10S	3.80647	29.8821	32.0607	39.5032	43.824	48.7316	40.7378	39.2107	37.4295	36.0517	33.1646	33.0101	33.9747	29.9832	28.9277	29.853	71.1916	68.1238	90.9256	66.0179	90.9011	62.8366	75.13	72.0055	56.6979	54.7941	60.4647	48.6452	41.9938	54.7153	63.4367	48.1609	33.0354	61.522	41.0344
1.73_408.1493m/z	408.149	1.73045	pos	Monotropein	LMPR0102070012	Lipids and lipid-like molecules	Prenol lipids	Terpene glycosides		C09788	41.9	15.6	M+NH4	C16H22O11	-1.94942	10.7996	10.4128	11.2894	10.7919	10.7108	9.7156	10.7007	10.4978	10.6217	11.5517	10.7766	12.0718	11.4425	11.8086	11.7777	9.64919	4.21605	12.1355	19.562	12.0967	8.97318	10.388	9.13456	12.5329	11.2332	5.14637	6.7682	7.42084	11.6033	9.84343	9.82509	10.978	10.0879	6.71351
3.32_377.2302m/z	377.23	3.3155	pos	(+/-) 5-iPF2alpha-VI	LMFA03110011	Lipids and lipid-like molecules	Fatty Acyls	Eicosanoids			41.9	17.5	M+Na	C20H34O5	1.14292	292.559	294.336	290.234	298.229	297.155	302.745	300.913	311.426	301.92	310.402	314.59	321.787	309.375	322.083	327.508	166.557	5.67513	154.649	160.489	144.236	177.597	157.574	173.684	174.981	195.886	7.50222	128.19	217.163	202.473	228.373	218.006	263.18	201.716	211.444
3.53_377.2303m/z	377.23	3.52868	pos	Resolvin D4	LMFA04000009	Lipids and lipid-like molecules	Fatty Acyls	Docosanoids			41.9	18.9	M+H	C22H32O5	-5.23672	261.668	257.78	262.442	270.817	263.222	277.878	276.615	284.969	286.486	283.585	282.032	296.194	291.634	302.415	303.794	185.119	9.83577	162.355	183.071	130.665	167.506	147.484	157.601	147.501	173.285	12.2516	125.386	188.515	174.588	199.035	197.987	224.667	192.878	198.88
4.94_134.0600m/z	134.06	4.94385	pos	Oxindole	34541	Organoheterocyclic compounds	Indoles and derivatives	Indolines		C12312	41.9	12.4	M+H	C8H7NO	-0.374776	1.70884	2.10193	1.68839	1.44669	1.48005	1.79603	1.64413	1.54862	1.87475	2.06921	2.03824	2.02953	1.66189	1.82872	2.18273	2.24032	3.07191	2.65349	3.15955	3.0228	2.82084	3.07537	2.55361	2.96493	2.60276	2.1711	1.48835	2.23321	2.59173	2.18534	2.04321	2.15882	2.25664	1.42725
5.12_179.1430m/z	179.143	5.12062	pos	7-dodecynoic acid	LMFA01030470	Lipids and lipid-like molecules	Fatty Acyls	Fatty Acids and Conjugates			41.9	11.9	M+H-H2O	C12H20O2	-0.047618	4.6661	4.68063	4.85152	4.66256	4.57928	4.7404	5.26274	5.53163	5.15481	5.41013	4.94107	4.97273	5.33184	5.67159	5.66767	5.14099	1.61e-10	4.5306	7.47679	13.6617	11.6946	4.62685	3.62339	12.0993	7.19593	0.068917	1.52701	3.03319	7.18734	4.08592	3.96972	8.9461	3.81722	3.75463
5.21_302.2246n	303.232	5.20998	pos	Eicosapentaenoic acid	HMDB01999	Lipids and lipid-like molecules	Fatty Acyls	Fatty acids and conjugates	**	C06428	41.9	10.5	M+H-H2O, M+H	C20H30O2	-0.0830012	148.954	148.667	150.628	153.404	149.03	151.128	155.326	155.477	162.654	162.197	157.648	165.593	167.185	165.748	164.935	145.352	5.70299	141.636	115.5	97.0225	115.03	120.884	174.207	108.735	117.296	5.76141	185.907	159.52	115.7	103.935	127.905	106.119	194.222	172.66
6.12_469.3302m/z	469.33	6.11637	pos	1alpha,25-dihydroxy-11alpha-methoxyvitamin D3	LMST03020377	Lipids and lipid-like molecules	Sterol Lipids	Secosteroids			41.9	18.2	M+Na	C28H46O4	2.98997	4.57704	5.69004	5.22529	5.62087	6.52896	6.13223	5.84607	5.98938	5.85985	5.43747	9.76264	5.34578	6.09799	5.40081	4.63891	13.0201	0.309529	10.7383	6.3391	5.39498	6.99909	9.1852	6.27429	6.17436	10.3156	0.973707	9.6482	14.4317	7.05327	15.7306	16.1522	11.867	4.33509	13.314
6.18_104.1068m/z	104.107	6.17823	pos	Iso-Valeraldehyde	HMDB06478	Organic oxygen compounds	Organooxygen compounds	Carbonyl compounds		C07329	41.9	13.1	M+NH4	C5H10O	-2.60155	3.54143	3.48099	3.75744	3.38588	3.33782	3.50507	3.3891	3.55113	3.60365	3.22113	3.15606	3.76887	3.49996	3.12282	3.57357	0.682755	2.34938	0.476034	0.251732	0.431383	0.279532	0.613695	0.504445	0.224017	0.509677	3.23142	18.2991	1.31991	0.460674	0.697862	1.03674	0.786019	1.64728	7.56629
6.23_282.2792m/z	282.279	6.22635	pos	(8Z,d18:1) sphingosine	LMSP01080008	Lipids and lipid-like molecules	Sphingolipids	Sphingoid bases			41.9	12.5	M+H-H2O	C18H37NO2	0.335571	1.6994	1.46175	1.37148	1.41291	1.55048	1.58984	1.37165	1.49372	1.77198	1.43589	2.03053	2.06425	1.85117	1.21692	1.70292	0.343074	1.21634	0.0840202	0.0903742	0.364319	0.408853	0.169625	0.0844933	0.151217	0.352332	1.6508	11.4684	0.86182	1.61e-10	0.506592	0.195828	0.549272	1.02347	4.4078
6.23_287.2372m/z	287.237	6.23323	pos	8,11-Eicosadiynoic acid	LMFA01030688	Lipids and lipid-like molecules	Fatty Acyls	Fatty Acids and Conjugates			41.9	13.8	M+H-H2O	C20H32O2	0.750675	0.937857	1.3485	1.04723	1.30214	0.983487	1.04416	0.80332	1.66089	0.850906	1.04253	1.22751	1.43072	1.17313	1.17945	1.40581	1.61e-10	0.829408	0.0753294	0.35869	1.61e-10	0.241422	0.354501	0.296118	0.131768	0.101236	1.40629	9.61499	0.417762	0.267577	1.61e-10	0.121547	1.61e-10	0.884801	4.10436
6.35_389.2321m/z	389.232	6.3485	neg	gitoxigenin	LMST01120003	Lipids and lipid-like molecules	Sterol Lipids	Sterols			41.9	18.9	M-H	C23H34O5	-3.08697	2.4937	2.3173	2.66883	2.19232	2.50943	2.41074	2.65915	3.06981	2.37426	2.74945	2.85926	2.65757	2.576	2.87957	2.33811	0.431465	1.61e-10	1.61e-10	1.66123	1.46206	1.03793	4.07781	6.17969	2.20854	1.63321	0.0879748	2.62668	0.468214	0.541105	8.09923	5.44211	0.337695	4.83426	25.4853
6.53_581.4291m/z	581.429	6.5293	pos	PC(O-18:0/3:1(2E))	LMGP01020114	Lipids and lipid-like molecules	Glycerophospholipids	Glycerophosphocholines			41.9	25.6	M+NH4	C29H58NO7P	0.385111	10.0679	10.7538	9.86933	9.70963	8.59058	7.59391	8.52778	8.63559	7.77598	9.57779	7.53637	7.06997	7.09648	7.2508	7.36857	4.36738	39.5939	1.75649	1.58993	1.81108	2.0043	1.97029	2.22375	1.0981	2.57785	31.2614	31.2365	3.92527	2.37839	1.80069	0.866497	1.0601	7.96978	13.2168
6.87_191.1073m/z	191.107	6.8711	neg	2E,4E,8Z,10E-dodecatetraenoic acid	LMFA01030240	Lipids and lipid-like molecules	Fatty Acyls	Fatty Acids and Conjugates			41.9	13.6	M-H	C12H16O2	-2.5747	3.02541	2.47491	2.81418	2.93318	3.17495	2.99589	2.87759	2.89809	3.62094	3.51235	2.87212	2.66928	2.98432	2.93264	3.32148	2.21653	3.23786	1.63578	0.736755	0.342598	0.614868	2.43296	3.1933	0.982616	1.71683	3.74506	8.31849	4.04799	0.557366	2.12603	3.0745	1.01907	4.7204	6.49949
7.13_341.3049m/z	341.305	7.1265	pos	20-oxo-heneicosanoic acid	LMFA01060136	Lipids and lipid-like molecules	Fatty Acyls	Fatty Acids and Conjugates			41.9	11.6	M+H	C21H40O3	-0.456816	98.378	92.2609	89.4539	85.346	86.0527	84.5435	83.5553	80.7378	85.9276	82.9677	91.6318	85.8799	79.3958	79.9241	77.8616	16.1275	71.118	8.9025	12.0567	8.17497	11.7898	10.414	13.0474	14.7937	12.7207	70.6554	594.681	43.0365	11.357	12.3312	14.5579	25.1903	48.9404	265.892
7.18_320.2559m/z	320.256	7.18217	pos	Palmitoleoyl-EA	LMFA08040043	Organic nitrogen compounds	Organonitrogen compounds	Amines			41.9	13.4	M+Na	C18H35NO2	-0.324213	1.90128	1.87726	1.29616	1.88914	1.85873	1.1819	1.50353	2.02323	1.89428	1.47691	1.52888	1.56208	1.48757	2.02581	1.87487	0.727923	1.61e-10	0.330545	0.66063	0.25178	0.582594	0.456086	0.58454	0.842305	0.97364	0.101747	13.0918	1.41835	0.924365	0.641673	0.795427	1.32899	1.63791	6.15711
7.39_441.3016m/z	441.302	7.38535	neg	1alpha-hydroxy-18-(4-hydroxy-4-methyl-2-pentynyloxy)-23,24,25,26,27-pentanorvitamin D3	LMST03020591	Lipids and lipid-like molecules	Sterol Lipids	Secosteroids			41.9	17.7	M-H	C28H42O4	1.38146	1.56212	2.02854	2.93623	2.52366	2.29312	2.54376	1.84449	2.33968	2.05174	1.86364	2.78766	4.05637	2.70472	2.40604	2.38848	0.28913	0.997311	0.153567	1.61e-10	0.333914	0.0520367	0.570152	0.664309	0.0707021	0.963376	2.26347	37.7991	1.12862	0.469586	0.589092	0.729965	0.530655	2.02176	10.9806
7.58_455.3525m/z	455.353	7.57788	neg	Vitamin D6	LMST03050001	Lipids and lipid-like molecules	Sterol Lipids	Secosteroids			41.9	24.8	M+FA-H	C29H46O	-1.30706	43.1873	45.7907	44.2	43.2418	46.0131	43.1382	46.4948	44.5691	45.4431	43.2645	45.1613	43.2164	44.5198	41.6601	42.0849	16.8321	0.200931	9.62861	1.61e-10	1.61e-10	1.15979	9.46245	16.7799	3.12725	11.0125	0.607076	32.1741	41.1998	1.99256	24.7463	29.3388	4.30201	2.21313	13.2871
7.64_551.3953n	552.403	7.64297	pos	PC(O-16:0/4:0)	LMGP01020072	Lipids and lipid-like molecules	Glycerophospholipids	Glycerophosphocholines			41.9	10.9	M+H, M+Na	C28H58NO7P	0.342777	25.8134	27.2147	26.6489	25.9957	26.2794	28.4187	28.2058	29.7867	27.1891	28.2055	26.9149	26.9987	27.3604	25.9373	28.5818	12.0682	22.5694	8.19247	9.22396	7.14311	10.8288	10.2881	12.1363	12.3263	13.4569	16.5043	212.545	23.1496	13.3724	12.0914	7.26269	16.45	20.7327	86.0289
8.10_842.5524m/z	842.552	8.09905	neg	PS(O-16:0/22:4(7Z,10Z,13Z,16Z))	LMGP03020017	Lipids and lipid-like molecules	Glycerophospholipids	Glycerophosphoserines			41.9	32.5	M+FA-H	C44H80NO9P	-3.55402	18.9774	19.7595	20.0415	20.7989	22.3189	21.6168	22.9163	21.8651	20.6476	22.983	35.2108	20.446	22.5364	31.2493	24.125	6.46676	0.179006	2.43436	0.313626	6.32364	2.9087	4.52764	6.12664	4.73337	5.97157	1.61e-10	14.4575	13.6581	1.86625	12.1112	11.6781	7.79931	0.352422	5.20737
8.60_824.5785m/z	824.578	8.60438	pos	PS(18:3(9Z,12Z,15Z)/22:0)	LMGP03010420	Lipids and lipid-like molecules	Glycerophospholipids	Glycerophosphoserines			41.9	28.8	M+H-H2O	C46H84NO10P	-1.8251	61.0984	56.1181	58.3823	54.5817	57.1292	54.9617	57.7059	61.2049	60.4154	54.7174	58.0504	56.2269	56.1987	56.7345	60.9303	15.276	0.777355	5.00119	5.30736	5.48783	10.7836	5.8814	4.73044	13.0246	6.11523	1.48311	175.238	32.9871	8.55947	20.5171	14.0119	19.6259	31.0861	128.389
9.18_791.5800n	792.587	9.18013	pos	PC(dm18:1(11Z)/20:4(8Z,11Z,14Z,17Z))	HMDB11287	Unclassified	Unclassified	Unclassified			41.9	29.8	M+H, M+Na	C46H82NO7P	-3.69812	147.352	145.044	139.776	136.853	140.691	154.323	145.252	149.304	154.424	157.987	143.243	157.205	142.589	131.093	134.841	36.8655	184.474	17.2616	21.7447	23.0757	23.6878	19.2305	17.8634	20.7308	21.5085	192.649	640.407	63.9703	21.1383	23.9526	30.9594	24.3934	66.7196	439.312
9.33_875.7204m/z	875.72	9.33152	pos	PE(20:0/24:1(15Z))	HMDB09245	Lipids and lipid-like molecules	Glycerophospholipids	Glycerophosphoethanolamines			41.9	18	M+NH4	C49H96NO8P	-0.908012	24.3413	24.4706	23.4868	23.0503	25.3923	24.8507	24.5815	25.4815	25.5621	25.3927	24.4467	27.3723	22.6949	24.2519	24.8059	6.434	7.31896	6.29208	5.99902	7.56919	7.73476	6.18609	6.546	7.39762	7.48821	8.94374	64.9285	19.9629	6.01965	10.3631	9.49844	11.3283	13.3541	57.6729
9.62_723.5184n	724.526	9.62035	pos	PE(20:4(8Z,11Z,14Z,17Z)/P-16:0)	HMDB09444	Lipids and lipid-like molecules	Glycerophospholipids	Glycerophosphoethanolamines			41.9	16.6	M+H, M+Na	C41H74NO7P	-2.56396	37.8556	36.9369	37.4846	36.0752	35.8504	36.6255	35.2566	39.653	34.6195	35.1016	33.6274	35.8646	35.3566	29.2946	32.6901	0.900178	58.9227	3.74559	0.497321	2.91728	1.69377	1.27208	0.524005	0.161068	0.438666	55.4986	172.184	11.9796	0.330659	2.15292	2.34861	1.75084	9.95217	122.65
1.67_191.0584n	192.066	1.66852	pos	5-Hydroxyindoleacetic acid	HMDB00763	Organoheterocyclic compounds	Indoles and derivatives	Indolyl carboxylic acids and derivatives	**	C05635	41.8	10.9	M+H, M+NH4, M+H-H2O	C10H9NO3	0.595337	7.58074	7.87829	8.1407	8.637	8.18184	8.19586	8.40132	8.25902	9.20002	7.76107	8.44874	9.38059	8.40296	8.50674	7.82565	4.39723	3.77085	4.46349	4.36962	15.5572	9.1659	4.85997	5.2838	16.1715	4.68076	3.34786	3.1077	3.03468	3.67933	2.95542	4.70516	5.3394	3.05153	2.52111
1.70_190.0865m/z	190.086	1.69608	pos	3Z-Undecene-5,7,10-triynoic acid	LMFA01030753	Unclassified	Unclassified	Unclassified			41.8	13.9	M+NH4	C11H8O2	1.41702	1.67587	1.70845	1.7371	1.80103	1.78799	1.77839	1.59118	1.87214	2.26157	1.54292	1.71416	1.7357	1.72697	2.13254	2.12679	2.03784	2.09557	3.18877	2.80281	2.65969	3.82996	2.61631	2.58375	2.80802	2.39027	2.09751	1.37471	1.79656	1.92484	1.86132	1.86407	1.77673	2.05625	1.20905
1.77_134.0601m/z	134.06	1.7717	pos	4-Hydroxyindole	34514	Unclassified	Unclassified	Unclassified			41.8	12.6	M+H	C8H7NO	0.540323	2.29622	2.73937	2.29918	2.80852	2.483	2.23873	2.26523	2.53582	2.53321	2.73755	2.70813	2.49438	2.26096	2.28023	2.452	3.23858	3.20649	3.05853	3.46826	4.37844	4.16113	3.75538	3.70773	3.95138	3.69694	3.4046	2.3552	2.35584	3.86744	3.00726	2.71346	2.4824	2.28654	2.15762
3.34_361.2018m/z	361.202	3.33502	neg	5-deoxy-J2-IsoP	LMFA03110075	Lipids and lipid-like molecules	Fatty Acyls	Eicosanoids			41.8	14.4	M+FA-H	C20H28O3	-0.787956	3.81248	3.22776	3.79786	3.64255	3.6478	4.35164	3.82282	3.93888	3.43829	3.66878	4.24107	4.16584	4.48528	4.14945	3.8969	4.08586	1.34373	1.84322	1.27026	2.10683	1.76664	1.46204	0.626864	1.337	1.0157	1.56552	1.48687	1.15931	0.752349	2.02477	0.940677	3.62297	1.61e-10	0.867623
3.39_271.1305m/z	271.13	3.39112	pos	Gamma-CEHC	HMDB01931	Organoheterocyclic compounds	Benzopyrans	1-benzopyrans			41.8	9.96	M+Na	C15H20O3	0.0574682	32.8869	34.2277	35.6151	35.0942	35.2062	37.847	36.2835	38.9145	38.187	38.2872	39.1398	41.6463	39.457	41.3593	43.2399	22.4843	0.374795	12.9573	10.0368	11.7657	14.3894	12.9945	20.7393	14.2909	19.1787	0.241441	26.7677	28.1402	16.4712	20.3873	20.215	19.4097	29.1783	26.1556
3.51_315.1951m/z	315.195	3.50702	neg	15-deoxy-delta-12,14-PGJ2	LMFA03010021	Lipids and lipid-like molecules	Fatty Acyls	Eicosanoids	**	C14717	41.8	18.2	M-H	C20H28O3	-4.51866	59.1419	58.9864	57.274	55.8992	55.499	55.4653	57.9932	61.6106	65.6465	63.8294	57.3255	60.5626	64.0452	61.3367	62.2488	36.952	10.9931	52.1993	36.4356	29.2762	41.273	46.5891	27.489	43.2417	46.9962	6.7924	21.724	31.5406	54.1511	42.9353	29.1899	66.6963	7.0366	20.5083
4.06_321.2070m/z	321.207	4.06212	neg	9,12,15,17-octadecatetraenoic acid	LMFA01030172	Lipids and lipid-like molecules	Fatty Acyls	Fatty Acids and Conjugates			41.8	11	M+FA-H	C18H28O2	-0.61569	17.1512	16.9866	16.1321	13.8972	15.0964	15.2103	15.4735	15.9457	15.7123	14.1032	14.2245	15.4264	14.6738	14.0303	14.471	17.6049	16.3949	19.0992	19.8165	16.7163	14.4719	23.3884	17.3267	17.4842	17.8889	13.4322	9.85966	17.0299	15.1593	14.554	17.8523	18.6241	10.5632	10.9717
4.11_297.2669n	280.264	4.1118	pos	Lepadin D	LMSP01080052	Lipids and lipid-like molecules	Sphingolipids	Sphingoid bases			41.8	11.2	M+H-H2O, M+H	C18H35NO2	0.369972	4.74317	4.93225	4.57857	4.63856	3.77158	4.35998	4.424	4.80108	4.74847	4.1333	4.71895	4.0509	4.12783	4.10158	4.02031	0.391854	3.23653	0.414232	0.234472	0.368148	0.514323	0.510174	0.155399	0.26393	0.429885	4.67818	40.3504	0.717797	0.540587	1.61e-10	0.165109	0.390381	1.24797	15.2285
4.17_430.3077n	453.298	4.1668	pos	(23S)-23,25-dihydroxy-24-oxovitamin D3	LMST03020187	Lipids and lipid-like molecules	Sterol Lipids	Secosteroids			41.8	15.1	M+H, M+Na	C27H42O4	-1.31188	4.65493	3.47178	4.16036	3.90232	4.4344	4.24599	3.87492	4.37983	4.02691	3.64492	4.63921	5.98813	4.40638	4.36441	4.77913	6.65299	0.361609	9.0756	7.44963	4.07469	5.21086	7.67465	9.54583	6.18884	9.03701	0.484824	2.51328	6.89231	6.36626	8.52611	12.4817	10.6735	4.43427	4.59039
4.64_310.2145n	333.204	4.64128	pos	15,16-EpODE	LMFA02000030	Lipids and lipid-like molecules	Fatty Acyls	Octadecanoids			41.8	11.3	M+H-H2O, M+Na	C18H30O4	0.274779	56.0861	57.8204	57.3729	52.6832	56.8154	57.7215	60.8183	61.5917	59.7879	66.4206	63.3536	65.9018	66.379	66.0894	65.3966	57.6899	5.89368	61.1731	136.885	360.602	268.71	85.782	44.9304	279.959	134.177	5.55365	21.928	35.9363	128.172	72.7954	59.6284	152.077	37.9322	45.1813
4.86_377.2328m/z	377.233	4.85997	neg	17a-Hydroxypregnenolone	HMDB00363	Lipids and lipid-like molecules	Steroids and steroid derivatives	Pregnane steroids	**	C05138	41.8	13.8	M+FA-H	C21H32O3	-1.58521	86.6557	87.1899	88.4633	88.57	92.3708	92.2394	100.237	100.866	106.687	103.699	99.5269	106.052	108.591	106.696	109.935	48.8486	1.61e-10	48.2176	32.0505	33.3336	53.947	36.2154	37.5566	46.285	48.8465	2.05425	50.1777	42.0431	57.7298	52.1142	46.678	76.7391	7.37802	32.3365
5.00_335.2223m/z	335.222	4.99755	neg	PGF2alpha-1,15-lactone	LMFA03010072	Lipids and lipid-like molecules	Fatty Acyls	Eicosanoids			41.8	14	M-H	C20H32O4	-1.50034	30.2712	28.9572	28.3445	30.8699	31.0823	32.233	32.8944	34.9874	36.0341	35.7193	34.6469	33.6096	36.3758	36.2254	37.9191	19.4826	0.135991	18.4915	22.6618	17.509	23.3746	22.6895	16.3273	21.2842	21.5374	0.257287	17.3287	12.2867	29.0699	25.6822	20.0591	34.6283	4.77061	18.1822
5.41_405.2271m/z	405.227	5.40843	neg	7,9,13,17-tetramethyl-7S,14S-dihydroxy-2E,4E,8E,10E,12E,16-octadecahexaenoic acid	LMFA01020290	Lipids and lipid-like molecules	Fatty Acyls	Fatty Acids and Conjugates			41.8	21.1	M+FA-H	C22H32O4	-3.34015	2.60882	2.98005	2.90581	3.284	3.68877	3.40565	3.58865	3.16073	3.12846	3.11214	3.75814	4.83862	3.85137	4.11957	3.44191	4.51723	1.61e-10	3.10495	9.52801	8.9498	6.30433	3.12101	2.94935	4.21374	6.31951	0.406755	2.26403	1.69919	4.14789	3.62125	2.2587	3.97137	1.10064	3.86429
5.79_415.2469m/z	415.247	5.79357	neg	(20S,22E)-3beta-Hydroxychola-5,16,22-trien-24-oic Acid	LMST04010318	Unclassified	Unclassified	Unclassified			41.8	23.7	M+FA-H	C24H34O3	-5.59132	4.31859	4.95085	3.97977	4.02131	4.59371	4.94567	5.03129	4.66206	4.70437	5.13192	5.84185	5.81245	5.89784	5.3528	6.13567	4.27371	0.122407	4.76099	2.36637	1.43115	3.50097	4.94026	4.17404	2.47014	4.09507	0.0724198	3.67016	2.71045	3.84276	4.49563	4.25184	3.44852	0.260381	2.53971
6.33_481.2568m/z	481.257	6.33475	neg	PA(0:0/18:1(9Z))	LMGP10050014	Lipids and lipid-like molecules	Glycerophospholipids	Glycerophosphates			41.8	15.4	M+FA-H	C21H41O7P	-0.927085	27.4752	26.5695	25.1151	24.5844	25.2542	25.6405	25.702	27.3417	28.4875	25.9969	25.744	24.0621	24.4342	25.271	24.9761	20.8615	21.633	12.9081	5.87888	6.69093	10.142	11.4958	19.306	10.2813	18.0973	23.7537	46.9681	25.9243	11.9884	15.4751	17.7186	14.9258	27.5668	39.1125
6.53_503.2954m/z	503.295	6.5293	pos	22-deoxy-20,21-dihydroxyecdysone	LMST01010186	Lipids and lipid-like molecules	Sterol Lipids	Sterols			41.8	28.5	M+Na	C27H44O7	-5.34216	52.6045	51.8341	50.6572	47.9413	50.2266	48.2107	48.1807	48.0944	50.0729	50.5307	51.5296	49.8367	50.9396	50.2699	52.0785	16.7802	82.1111	16.7154	17.2521	17.4901	17.0836	14.2201	15.5888	13.6768	14.9991	70.8305	289.054	26.1573	13.5939	12.2429	12.8537	14.4671	35.5975	130.119
6.55_342.2646m/z	342.265	6.54793	neg	2S-amino-octadeca-4E,6E-diene-1,3R-diol	LMSP01080059	Unclassified	Unclassified	Unclassified			41.8	11.5	M+FA-H	C18H35NO2	-1.2634	22.5972	21.2132	22.5888	22.2905	23.1395	23.9008	23.5666	25.4747	24.1997	24.9953	24.1987	24.5499	24.9497	23.0282	25.0928	14.2078	10.4672	11.8694	8.19356	8.94121	8.55432	10.5425	11.5954	9.55799	13.89	13.9255	125.475	17.2526	10.9394	14.4238	14.2707	12.9386	18.8928	62.4201
7.32_305.2481m/z	305.248	7.32348	neg	11,14,17-eicosatrienoic acid	LMFA01030159	Lipids and lipid-like molecules	Fatty Acyls	Fatty acids and conjugates	**	C16522	41.8	13.8	M-H	C20H34O2	-1.52375	912.434	851.379	817.738	791.3	825.016	817.645	935.501	971.27	1087.99	1057.43	864.849	808.517	842.918	847.128	866.344	384.479	355.779	198.053	57.8602	77.3797	113.654	294.35	506.731	113.334	225.317	889.945	6600.88	746.586	152.787	357.363	610.935	193.782	1571.13	3396.82
7.63_501.3206m/z	501.321	7.63288	neg	(25R)-12alpha-hydroxy-24R,26R-dimethyl-26,27-cyclo-cholest-4-en-3,6-dione	LMST01100012	Unclassified	Unclassified	Unclassified			41.8	26.2	M+FA-H	C29H44O4	-3.42485	0.996219	1.03177	0.9166	1.23283	1.79451	1.82348	1.20297	1.73131	1.51411	1.13979	1.9358	2.23939	2.07071	2.10262	1.80196	0.553102	0.542099	1.61e-10	0.324688	0.621055	1.03594	0.371847	0.381109	0.450457	0.297816	0.737786	8.1703	1.7628	1.81089	0.473389	0.973987	0.592713	1.01885	4.73719
9.02_529.2799m/z	529.28	9.01863	neg	Proscillaridin A	LMST01130008	Lipids and lipid-like molecules	Sterol Lipids	Sterols			41.8	21.4	M-H	C30H42O8	-1.40796	3.14648	1.395	2.30696	2.90452	2.78671	2.29664	2.67521	1.96649	2.93362	2.0679	2.82518	1.45975	2.16049	2.63581	1.89518	2.60116	1.11331	2.48694	0.755913	1.61e-10	0.21732	2.14529	1.90531	0.275658	2.29146	0.898254	1.61e-10	3.75151	3.01228	4.11401	1.89854	3.35408	1.54142	1.61e-10
9.03_746.5128m/z	746.513	9.0255	neg	PE(P-16:0/22:6(4Z,7Z,10Z,13Z,16Z,19Z))	LMGP02030001	Lipids and lipid-like molecules	Glycerophospholipids	Glycerophosphoethanolamines	**	C00350	41.8	12.5	M-H	C43H74NO7P	-0.230708	258.476	213.177	255.653	236.298	250.253	247.957	257.146	260.472	321.498	301.111	268.643	188.422	240.888	240.433	212.137	15.9157	210.65	5.62961	2.6019	4.17958	3.70677	13.5216	51.1711	8.40103	10.8474	344.061	702.363	258.428	2.25489	68.1766	121.858	6.92995	378.462	903.216
9.10_874.5547m/z	874.555	9.10452	pos	PS(21:0/20:5(5Z,8Z,11Z,14Z,17Z))	LMGP03010697	Lipids and lipid-like molecules	Glycerophospholipids	Glycerophosphoserines			41.8	46.5	M+Na	C47H82NO10P	-2.53715	65.8452	61.5386	64.6126	64.5371	54.0651	67.1305	66.3176	64.8485	60.7582	64.9719	54.1099	63.0541	62.7925	53.1847	64.6088	75.1274	105.29	36.126	42.7176	38.5653	36.7054	44.2207	64.0656	52.2228	65.726	71.5014	0.6603	76.5002	59.2484	63.3932	64.4497	63.7927	80.3362	7.55762
1.26_170.0651m/z	170.065	1.26212	pos	Psoralenol	LMPK12050036	Lipids and lipid-like molecules	Polyketides	Flavonoids			41.7	15.2	M+2H	C20H18O5	0.805599	12.6322	14.6898	15.1614	14.9693	9.9193	11.815	9.79178	11.107	10.8081	11.4433	11.1378	11.3134	12.404	18.086	12.2244	12.3209	8.80003	10.937	10.6012	8.79566	7.10668	11.8432	13.3988	15.427	8.28142	14.3725	9.60643	17.1152	18.7371	24.9385	16.3868	12.9032	14.9573	7.40788
3.94_172.1696m/z	172.17	3.94192	pos	6-decenal	LMFA06000056	Lipids and lipid-like molecules	Fatty Acyls	Fatty aldehydes			41.7	10.2	M+NH4	C10H18O	0.374817	1.96189	1.95828	1.92823	2.08242	1.95239	1.76551	2.00617	1.92146	2.11243	2.28685	2.10725	1.91143	2.35709	2.20631	2.03523	13.5309	18.6907	4.77797	15.0458	13.2295	11.4932	12.4041	12.1758	12.1374	11.143	15.4543	13.0101	10.9161	10.9336	7.41387	7.65167	10.1248	9.08575	10.6095
[truncated: 15,256 more rows]
[truncated: 21 more columns]
